# Supplementary material for: Impact of collection conditions on the metabolite content of human urine samples as analyzed by liquid chromatography coupled to mass spectrometry and nuclear magnetic resonance spectroscopy
Source: Metabolomics. 2014 Dec 23;11(5):1095–105. doi: 10.1007/s11306-014-0764-5 (PMC4559108; doi:10.1007/s11306-014-0764-5)
Supplement: Supplementary file 1 — Supplementary material 1 (XLSX 14 kb) [file 11306_2014_764_MOESM1_ESM.xlsx]

## Sheet: Feuil1
	Concentrations (mM)
Urine	RT-T0	4C-T0	AcB-T0	4C-T12	RT-T12	AcBT12	4CT24	RTT24	AcBT24	4CT48	RTT48	AcBT48	4CT72	RTT72	AcBT72	AQ14T0	AQ1RTT0	AQ14T12	AQ1RTT12	AQ14T24	AQ1RTT24	AQ14T36	AQ1RTT36	AQ14T48	AQ1RTT48	AQ14T72	AQ1RTT72
Experiment	September	September	September	September	September	September	September	September	September	September	September	September	September	September	September	July	July	July	July	July	July	July	July	July	July	July	July
Condition	RT	4°C	Preservative	4°C	RT	Preservative	4°C	RT	Preservative	4°C	RT	Preservative	4°C	RT	Preservative	4°C	RT	4°C	RT	4°C	RT	4°C	RT	4°C	RT	4°C	RT
Time (Hr)	0	0	0	12	12	12	24	24	24	48	48	48	72	72	72	0	0	12	12	24	24	36	36	48	48	72	72
Lactate	6.44637	5.80132	6.16941	6.26086	6.79713	6.29183	6.2011	6.80609	1.66679	9.99991	6.68303	5.85995	5.82108	7.85161	4.18197	4.18197	4.09402	4.4718	3.83082	4.34524	3.70261	4.5689	3.00617	4.40771	3.0062	4.41427	2.2027
Alanine	5.69946	5.24841	5.22809	5.19871	5.12018	4.96415	5.05172	5.28035	4.6707	7.27181	5.25116	4.83849	5.35505	6.01366	5.44356	5.44356	3.9923	3.96732	3.94908	3.90025	4.13824	4.41901	3.84956	3.78049	3.93613	3.85885	3.70657
Acetate	1.36536	1.61815	2.30671	2.10076	2.26836	2.10773	1.5476	15.0324	1.49898	4.34734	46.3458	2.021	2.18692	69.4628	2.52574	2.52574	3.65049	5.15714	41.4796	5.42151	48.9956	7.75749	53.248	7.99858	60.6207	9.63609	69.827
Succinate	1.79959	2.20176	2.25743	3.9601	3.82916	3.9506	1.76597	3.64541	3.28644	3.18283	6.89429	3.27931	2.47099	9.64881	4.3612	4.3612	2.20688	2.29441	4.54362	1.48266	4.26286	1.80908	4.65281	2.47909	5.73284	2.96889	4.82332
Citrate	49.6491	47.7646	25.9237	44.4216	39.848	36.4941	47.0295	47.2573	34.9278	60.5664	41.3065	34.743	45.1682	48.4535	40.1367	40.1367	43.6756	41.6874	39.9147	43.8629	43.1971	46.7273	40.832	42.0939	40.6784	43.865	41.5074
Creatine	6.19033	3.77719	4.81671	2.53099	4.3143	2.36371	3.017	3.78121	3.76484	11.6672	1.44897	7.92407	18.0423	6.29689	5.79526	5.79526	0.248984	0.411992	1.49227	0.334967	1.65336	1.67614	1.91696	1.19044	1.94956	0.677536	2.61288
Creatinine	131.491	130.221	125.465	126.331	142.034	126.037	130.517	131.674	122.635	154.321	120.074	111.888	121.107	135.201	135.098	135.098	160.33	148.957	139.916	151.438	148.867	151.848	143.077	141.971	146.974	150.67	145.985
Malonate	39.1062	36.5176	34.0281	32.1311	37.618	35.1953	36.3021	37.0172	34.8958	46.939	32.3201	34.2147	38.3618	39.015	37.786	37.786	13.5051	14.7928	13.8609	14.7384	14.9735	14.5553	13.1967	14.0333	14.8581	13.3518	13.6573
TMA	0.428739	0.39499	0.419579	0.384596	0.493325	0.368717	0.36882	0.42198	0.316481	0.530998	0.254818	0.370569	0.437523	0.432364	0.385354	0.385354	0.254303	0.314697	0.303237	0.269267	0.289531	0.325511	0.426797	0.292489	0.313857	0.314465	0.281814
TMAO	5.5617	6.14149	8.78932	6.81781	7.35444	7.44295	6.39728	5.67423	7.43426	7.55138	2.88104	6.03819	8.3329	3.71106	7.67467	7.67467	16.0152	14.8591	2.49655	15.261	1.89144	13.6854	0.892334	13.7074	0.885611	15.664	0.100059
Glycine	14.022	14.2388	13.2569	14.3365	14.8847	14.6491	14.8288	13.6035	14.5816	15.7131	13.9541	13.7351	13.0067	16.0941	15.6161	15.6161	11.4978	14.3086	12.2466	14.0141	12.2814	13.6156	12.9866	13.0873	12.8981	13.3852	14.0291
Hippurate	25.9656	22.8744	23.3392	23.3412	23.9205	23.0022	22.9917	24.9517	20.1135	29.196	24.0862	20.2176	25.5312	25.043	23.2901	23.2901	36.8768	43.5572	40.3283	40.9357	44.6491	44.8209	42.8294	40.5446	40.1672	39.6849	42.1688
Formate	4.12056	4.41066	5.18564	5.0821	5.10875	5.32826	4.43543	0.798266	4.45262	6.71764	1.79424	4.84049	4.44769	1.87545	5.61356	5.61356	4.968	2.80116	1.86422	1.94058	1.60499	2.06539	1.2566	1.79783	1.54152	1.7344	1.23683
