# Supplementary material for: Impact of collection conditions on the metabolite content of human urine samples as analyzed by liquid chromatography coupled to mass spectrometry and nuclear magnetic resonance spectroscopy
Source: Metabolomics. 2014 Dec 23;11(5):1095–105. doi: 10.1007/s11306-014-0764-5 (PMC4559108; doi:10.1007/s11306-014-0764-5)
Supplement: Supplementary file 3 — Supplementary material 3 (XLSX 159 kb) [file 11306_2014_764_MOESM3_ESM.xlsx]

## Sheet: RouxEtAl14a-sup_Exp1_annotatedP
	mzmed	rtmed	ID	4°C_correlation	4°C_adjusted-Pvalue	4°C_significant	4°C_first-significant-time	RT_correlation	RT_adjusted-Pvalue	RT_significant	RT_first-significant-time	F0.1	F0.2	F0.3	F12.1	F12.2	F12.3	F24.1	F24.2	F24.3	F36.1	F36.2	F36.3	F48.1	F48.2	F48.3	F72.1	F72.2	F72.3	RT0.1	RT0.2	RT0.3	RT12.1	RT12.2	RT12.3	RT24.1	RT24.2	RT24.3	RT36.1	RT36.2	RT36.3	RT48.1	RT48.2	RT48.3	RT72.1	RT72.2	RT72.3
storage												4°C	4°C	4°C	4°C	4°C	4°C	4°C	4°C	4°C	4°C	4°C	4°C	4°C	4°C	4°C	4°C	4°C	4°C	RT	RT	RT	RT	RT	RT	RT	RT	RT	RT	RT	RT	RT	RT	RT	RT	RT	RT
duration												0	0	0	12	12	12	24	24	24	36	36	36	48	48	48	72	72	72	0	0	0	12	12	12	24	24	24	36	36	36	48	48	48	72	72	72
147.07_284.19	147.07	284.19	(2-methoxyethoxy)propanoic acid [(M-H)]- (C6 H11 O4)	0.37934	0.593938	0	T36	-0.153617	0.852973	0	NA	994348	861613	985787	958013	846590	957027	1.00132e+06	881760	1.01004e+06	1.04639e+06	1.24827e+06	994919	1.0148e+06	1.09313e+06	889657	982294	1.15373e+06	900873	926354	1.08313e+06	895472	937206	1.00297e+06	1.02039e+06	854334	1.03931e+06	1.1432e+06	950401	1.09543e+06	981773	920415	923349	987075	920579	953654	943289
149.08_283.44	149.08	283.44	(2-methoxyethoxy)propanoic acid [(M+H)]+ (C6 H13 O4)	-0.197508	0.864257	0	NA	-0.266479	0.707822	0	NA	523516	1.06875e+06	873883	813492	1.15107e+06	640340	768001	820599	754021	805952	753745	940433	813174	1.02685e+06	829934	764296	702357	716727	641663	943762	635124	965588	850856	1.04863e+06	842467	885178	490321	888440	575865	299785	893566	827492	775710	805458	832183	538788
202.07_302.29	202.07	302.29	(ethoxycarbonyl)-hydroxypyrrolidine-carboxylic acid_(methoxyacetyl)-hydroxypyrrolidine-carboxylic acid [(M-H)]- (C8 H12 N O5)	0.228858	0.621013	0	NA	0.115997	0.879219	0	NA	753669	791296	1.06585e+06	892035	644991	824178	1.22055e+06	1.06565e+06	1.05049e+06	1.11742e+06	1.0928e+06	900231	1.15612e+06	748391	712445	1.02304e+06	1.12599e+06	868997	1.20229e+06	946239	836024	1.14156e+06	1.01744e+06	950697	1.04224e+06	900204	1.13105e+06	1.25341e+06	1.08045e+06	1.16615e+06	886227	1.23368e+06	1.2319e+06	808002	1.09094e+06	1.02988e+06
158.08_272.63	158.08	272.63	(ethoxycarbonyl)-hydroxypyrrolidine-carboxylic acid_(methoxyacetyl)-hydroxypyrrolidine-carboxylic acid [(M+H)-(HCOOH)]+ (C7 H12 N O3)	0.228858	0.864257	0	NA	-0.141077	0.896916	0	NA	859851	829400	659103	710439	813445	659177	837721	1.04665e+06	1.01059e+06	876226	865528	715263	678902	868257	658337	740952	981479	993155	717124	896264	833452	759122	821945	696145	812359	819310	820974	931819	770824	931748	709762	857406	735979	804885	720293	781484
259.13_312.07	259.13	312.07	(gamma)glu-leu(ile) [(M-H)]- (C11 H19 N2 O5)	0.103456	0.765095	0	NA	-0.717925	0.00564685	1	T48	1.11088e+06	937468	970408	952097	1.04993e+06	1.06773e+06	1.00729e+06	987595	877370	1.0141e+06	1.11586e+06	986259	1.00634e+06	1.16387e+06	1.10716e+06	912370	1.14599e+06	923035	960996	1.15606e+06	945609	937305	1.00927e+06	987214	835049	1.09902e+06	1.066e+06	974166	1.0395e+06	909692	808102	817464	852684	708203	752486	700848
261.14_311.07	261.14	311.07	(gamma)glu-leu(ile) [(M+H)]+ (C11 H21 N2 O5)	-0.128537	0.87768	0	NA	-0.837056	0.000236553	1	T36	902795	863216	766879	799009	878554	802399	799365	811489	907106	793359	852471	797732	801641	888075	759133	797096	898428	807211	814649	887077	768333	801631	796114	824057	752182	858432	893416	705994	732625	713990	687790	716185	732560	520989	551958	553301
103.04_137.91	103.04	137.91	(s)-3-hydroxybutyric acid [(M-H)]- (C4 H7 O3)	0.0783761	0.803723	0	NA	-0.272749	0.719435	0	NA	961324	837233	940985	1.16627e+06	947299	1.1234e+06	1.13539e+06	895309	1.04782e+06	925488	903587	1.06709e+06	988722	845113	857668	1.17778e+06	1.33245e+06	866051	917942	1.17714e+06	915482	1.06537e+06	1.0599e+06	1.36062e+06	981400	957578	1.14626e+06	1.12335e+06	1.1477e+06	1.28745e+06	865896	1.00853e+06	1.05703e+06	693406	1.11241e+06	886450
282.12_62.56	282.12	62.56	1-methyladenosine [(M+H)]+ (C11 H16 N5 O4)	-0.291559	0.864257	0	NA	-0.260209	0.707822	0	NA	1.02749e+06	902752	715765	848920	845898	757947	931285	898834	996410	886577	880752	832293	578816	907472	713331	754034	947494	529898	666212	954132	703978	904156	745297	783238	704148	870276	892734	1.01295e+06	767959	856169	748651	834747	763733	709642	645713	549043
168.08_48.19	168.08	48.19	1-methylhistidine [(M-H)]- (C7 H10 N3 O2)	0.266479	0.593938	0	NA	-0.0909162	0.907199	0	NA	947049	1.18125e+06	1.11275e+06	868817	829273	1.07798e+06	1.15103e+06	1.12372e+06	834146	1.20342e+06	1.19524e+06	994985	944940	903441	1.05245e+06	1.28248e+06	1.28997e+06	1.05679e+06	1.08864e+06	1.02915e+06	1.4167e+06	906838	1.1971e+06	1.17565e+06	1.19872e+06	766413	1.59358e+06	1.03209e+06	1.04735e+06	996592	1.30909e+06	1.01205e+06	1.14522e+06	1.056e+06	996418	1.24877e+06
170.09_51.32	170.09	51.32	1-methylhistidine [(M+H)]+ (C7 H12 N3 O2)	-0.00940513	0.979197	0	NA	-0.00313504	0.99015	0	T12	792722	803363	796449	736470	808809	826076	780319	876529	779164	384546	933076	828818	768490	772695	908152	791086	835990	782935	852637	804186	807663	722670	394352	780161	808381	904670	919387	673197	788458	774312	862363	824851	808243	757186	819037	742208
137.07_52.79	137.07	52.79	1-methylnicotinamide [(M)]+ (C7 H9 N2 O)	0.103456	0.908829	0	T24	-0.172427	0.801629	0	NA	805705	589365	636614	731895	702961	802984	867846	874252	891127	819225	800619	542212	1.02644e+06	811851	571463	645217	885755	592666	865726	783185	838407	1.03374e+06	818624	461428	910830	955092	762799	919633	592631	895956	929930	663836	830959	747012	585215	857156
181.04_239.27	181.04	239.27	1-methyluric acid [(M-H)]- (C6 H5 N4 O3)	0.253938	0.593938	0	T24	-0.36053	0.476033	0	T12	810282	818188	861782	822489	771125	887953	1.00075e+06	937992	966341	966356	1.00225e+06	870016	887802	810583	738075	899035	1.00054e+06	848619	924354	1.0147e+06	887554	863104	886467	865176	850149	870242	879858	953082	912132	920132	826691	820835	936198	844999	914083	819451
183.05_238.67	183.05	238.67	1-methyluric acid [(M+H)]+ (C6 H7 N4 O3)	-0.686574	0.0616006	0	T24	-0.222588	0.736176	0	T24	868607	946557	940586	874096	881168	782485	657358	803642	721858	720186	877118	758963	825549	792866	780610	676164	677339	501547	819715	808318	857436	829145	770812	854345	770672	777839	578782	798766	785658	564609	811833	778251	803270	824897	820927	682736
167.06_256.86	167.06	256.86	1-Methylxanthine [(M+H)]+ (C6 H7 N4 O2)	-0.579983	0.217147	0	T24	0.0344855	0.989086	0	NA	843768	902722	854136	867581	909576	794807	648235	841677	739988	857235	770147	796447	879029	797297	742398	733060	716977	643876	779049	822032	761708	870489	810641	836836	804067	843862	654293	810214	762034	547283	842956	752488	792150	908203	866931	743961
195.05_277.14	195.05	277.14	1,3-dimethyluric acid [(M-H)]- (C7 H7 N4 O3)	0.216318	0.626952	0	T24	-0.115997	0.879219	0	NA	874919	818924	866500	879341	820738	934953	964321	921432	909597	999828	1.05741e+06	850876	889709	884902	794154	907039	1.03473e+06	847690	928829	1.04642e+06	801909	877459	881690	901197	852013	906986	963295	963199	920289	971848	835318	855504	899199	873561	972716	856255
197.07_276.44	197.07	276.44	1,3-dimethyluric acid [(M+H)]+ (C7 H9 N4 O3)	-0.279019	0.864257	0	NA	0.0658359	0.968086	0	NA	467469	1.04663e+06	941465	867115	918581	582442	805657	800690	655985	828610	780809	966048	914717	750289	846146	764037	519908	728238	672213	935290	674251	956764	776199	933840	864230	827106	555080	806275	635621	415434	842195	806520	767945	1.00056e+06	964555	585220
209.07_57.66	209.07	57.66	1,5-anhydro-d-sorbitol [(M-H)+(HCOOH)]- (C7 H13 O7)	0.266479	0.593938	0	T24	0.00940513	0.978541	0	NA	913916	831662	920507	839134	706866	804872	1.04225e+06	1.17414e+06	1.05117e+06	908214	1.00227e+06	945250	1.14342e+06	830244	827261	1.1137e+06	982249	888867	1.2086e+06	1.08439e+06	911053	1.00132e+06	874915	841484	1.02328e+06	974996	1.03197e+06	1.23106e+06	900934	1.11664e+06	977014	1.20417e+06	1.08971e+06	914908	928832	953651
195.05_294.68	195.05	294.68	1,7-dimethyluric acid [(M-H)]- (C7 H7 N4 O3)	0.00940513	0.970454	0	NA	-0.247668	0.786173	0	NA	875647	865427	929283	857770	850996	884708	994024	897097	887581	1.00435e+06	956179	849906	930540	902194	866343	844196	961229	841703	949953	1.04148e+06	856882	881561	921371	904229	901695	877150	944028	942952	924840	930208	758041	858023	927672	890354	946630	824861
197.07_293.71	197.07	293.71	1,7-dimethyluric acid [(M+H)]+ (C7 H9 N4 O3)	-0.304099	0.864257	0	NA	-0.0344855	0.989086	0	NA	336827	1.12838e+06	858167	821254	1.02086e+06	627058	869969	860011	836287	803184	799304	853028	933511	724961	701037	815908	653051	715269	571214	895558	634165	1.01406e+06	683030	985853	858289	840422	577268	859434	535939	405736	829595	777554	763915	796070	880608	723784
120.04_278.15	120.04	278.15	2-aminobenzoic acid [(M+H)-(H2O)]+ (C7 H6 N O)	-0.128537	0.87768	0	NA	-0.0156752	0.99015	0	NA	910939	863177	709800	855005	884593	715417	777082	815805	792966	797273	891350	846104	821015	850840	803631	731658	831621	837373	780343	948154	750025	833450	806413	740813	764760	859012	752842	812075	812250	689211	780812	786354	734094	786531	780747	816067
201.11_389.61	201.11	389.61	2-ethylsuberic acid [(M-H)]- (C10 H17 O4)	0.279019	0.593938	0	NA	0.0219453	0.954796	0	NA	1.06045e+06	935274	961772	1.01766e+06	1.01643e+06	920337	988955	1.01643e+06	1.19118e+06	1.11216e+06	1.21058e+06	924886	1.09001e+06	1.13995e+06	1.01022e+06	1.00104e+06	1.08112e+06	1.00159e+06	1.07588e+06	1.04317e+06	947228	1.0267e+06	876320	999793	953655	1.05953e+06	1.1312e+06	1.08591e+06	1.12102e+06	1.05854e+06	832005	1.05351e+06	979932	1.04326e+06	1.06233e+06	903798
117.06_271.85	117.06	271.85	2-hydroxy-2-methylbutyric acid [(M-H)]- (C5 H9 O3)	0.279019	0.593938	0	T24	-0.072106	0.939153	0	NA	1.06273e+06	1.06231e+06	994210	964053	908306	1.02798e+06	1.20398e+06	1.11826e+06	1.26417e+06	1.13417e+06	1.14632e+06	895306	1.2013e+06	1.19994e+06	890589	1.18848e+06	1.25924e+06	982651	1.17388e+06	1.1849e+06	951179	1.01206e+06	1.03867e+06	1.00178e+06	1.03564e+06	1.20669e+06	1.24499e+06	1.18125e+06	1.11704e+06	1.2265e+06	938313	1.22268e+06	1.22923e+06	966619	1.01873e+06	960481
117.06_290.88	117.06	290.88	2-hydroxy-3-methylbutyric acid [(M-H)]- (C5 H9 O3)	0.253938	0.593938	0	NA	-0.974998	8.58869e-10	1	T12	961098	898385	1.01535e+06	841282	887702	1.02024e+06	1.12073e+06	930873	1.04764e+06	1.06659e+06	1.2922e+06	906807	1.06632e+06	1.05666e+06	938002	951552	1.21792e+06	878161	1.0348e+06	1.19077e+06	897729	571982	723453	664119	400639	551285	551123	321388	334776	344920	218708	270471	263011	242916	230526	214810
123.05_335.63	123.05	335.63	2-hydroxybenzyl alcohol [(M-H)]- (C7 H7 O2)	0.310369	0.593938	0	T36	-0.166157	0.849015	0	NA	624156	791320	723779	674750	621551	674179	867760	721545	830735	819175	1.20826e+06	894606	834030	672849	666859	833783	913693	671344	771526	914150	800249	671922	977196	872676	704656	913532	798621	710967	808037	809194	521807	860001	928866	719523	781689	803777
175.06_326.28	175.06	326.28	2-isopropylmalic acid [(M-H)]- (C7 H11 O5)	0.310369	0.593938	0	NA	0.511012	0.117929	0	T12	825566	839000	1.05088e+06	855536	773335	1.01362e+06	783469	720690	602567	1.17172e+06	1.30441e+06	1.02516e+06	889286	870445	815438	963104	1.27145e+06	884757	610630	1.15458e+06	1.00817e+06	1.20911e+06	1.65134e+06	1.49016e+06	1.22326e+06	1.33002e+06	1.6363e+06	1.14498e+06	1.69037e+06	1.42029e+06	1.57712e+06	796592	1.36476e+06	1.54078e+06	1.92062e+06	1.65171e+06
158.08_307.91	158.08	307.91	2-methylbutyrylglycine/(iso)valerylglycine [(M-H)]- (C7 H12 N O3)	0.36053	0.593938	0	T24	-0.103456	0.898155	0	NA	864228	825048	903189	864272	736221	952956	1.12572e+06	1.00642e+06	995373	1.04418e+06	1.05791e+06	906686	940366	877825	751369	1.0113e+06	1.06442e+06	883702	1.10987e+06	1.0064e+06	856429	947773	925384	921643	959001	919967	1.051e+06	1.08867e+06	962996	980112	871555	1.06844e+06	966505	878325	1.01185e+06	849539
160.1_311.35	160.1	311.35	2-methylbutyrylglycine/(iso)valerylglycine [(M+H)]+ (C7 H14 N O3)	0.0595658	0.924437	0	NA	-0.285289	0.654189	0	NA	748635	911917	732074	788391	920009	701045	970793	785209	864544	847517	843465	782435	874679	876982	804474	780697	783833	800641	655670	877637	810191	829759	797691	894220	815272	987048	801625	823626	659592	573800	777637	790600	670957	714581	884526	751242
192.07_369.24	192.07	369.24	2-methylhippuric acid (ortho-methylhippuric acid) [(M-H)]- (C10 H10 N O3)	0.266479	0.593938	0	NA	-0.184968	0.835203	0	NA	830459	795558	923163	873534	736719	863816	1.01697e+06	912433	932572	1.0028e+06	1.04648e+06	904463	906413	878634	789978	874811	1.01343e+06	874143	1.04865e+06	1.03665e+06	854130	827457	977721	927523	900876	919148	1.02125e+06	1.02203e+06	997225	960636	875732	906325	971375	879950	952383	945046
194.08_364.12	194.08	364.12	2-methylhippuric acid (ortho-methylhippuric acid) [(M+H)]+ (C10 H12 N O3)	-0.222588	0.864257	0	NA	-0.103456	0.957803	0	NA	843925	880341	778018	884759	754211	789380	835223	860167	919869	867544	954697	776351	831943	883927	696216	771366	777053	839658	810481	862262	761364	806440	789143	769481	833167	770428	722356	781689	655529	649886	778627	761152	740412	806916	797295	840654
193.06_278.68	193.06	278.68	2-pyridylacetylglycine [(M-H)]- (C9 H9 N2 O3)	0.128537	0.7251	0	T24	-0.141077	0.872091	0	NA	875483	828668	953148	852818	736540	972745	1.219e+06	1.04225e+06	1.10584e+06	1.09235e+06	1.20466e+06	834745	1.08646e+06	898136	683261	978483	1.07098e+06	813110	1.10432e+06	1.02192e+06	786851	978603	836263	917570	889558	949321	1.08832e+06	1.15686e+06	1.04736e+06	1.03365e+06	806139	1.02748e+06	1.0858e+06	789614	890411	820631
195.08_278.15	195.08	278.15	2-pyridylacetylglycine [(M+H)]+ (C9 H11 N2 O3)	-0.316639	0.864257	0	NA	0.0156752	0.99015	0	NA	932009	843107	755874	843866	866291	730248	823566	851091	810800	763076	842402	859254	807228	844849	791198	771372	838016	713016	794236	903318	716060	796966	753876	779473	780333	919048	720428	859636	795424	753265	788042	802524	726969	832811	789083	734087
153.02_333.7	153.02	333.7	2,5-dihydroxybenzoic acid [(M-H)]- (C7 H5 O4)	0.153617	0.684155	0	T36	-0.59375	0.0482218	0	T12	778422	740938	908362	815534	654991	942745	1.00822e+06	835776	965608	984096	989319	928221	929895	739919	608748	908848	1.00565e+06	759812	1.01867e+06	1.02173e+06	843100	238336	393342	380842	6387.45	26446.2	40389.2	2904.47	0	0	0	3888.48	7674.07	141888	194983	190903
302.23_484.35	302.23	484.35	2,6 dimethylheptanoyl carnitine [(M+H)]+ (C16 H32 N O4) | Nonanoylcarnitine [(M+H)]+ (C16 H32 N O4)	0.0846462	0.908829	0	NA	-0.241398	0.734601	0	T12	865385	842473	743065	812911	761347	813369	774303	836854	821529	818384	933497	775759	826504	924958	717998	793549	931171	805053	799735	836077	812681	746405	782767	744620	690187	881915	862464	803283	846868	795101	723758	807104	779902	793502	756062	767098
117.06_237.07	117.06	237.07	3-hydroxy-3-methylbutyric acid (3-hydroxyisovaleric acid) [(M-H)]- (C5 H9 O3)	0.39188	0.593938	0	NA	-0.279019	0.719435	0	T12	888018	1.0408e+06	887792	741161	834344	919630	1.07342e+06	962948	1.15333e+06	1.14898e+06	1.18731e+06	1.02963e+06	1.08911e+06	1.11503e+06	739263	1.16325e+06	1.22396e+06	788011	1.02483e+06	1.20466e+06	1.02231e+06	863713	946344	987225	1.01061e+06	1.10751e+06	1.11587e+06	1.09055e+06	1.01663e+06	1.18975e+06	970583	1.00582e+06	1.14232e+06	936234	996029	942459
152.04_269.91	152.04	269.91	3-hydroxyanthranilic acid [(M-H)]- (C7 H6 N O3)	0.141077	0.711911	0	T24	-0.3668	0.4644	0	NA	751609	828123	952522	877861	645564	998705	1.14651e+06	1.00516e+06	1.09693e+06	1.08938e+06	1.02397e+06	874834	971829	739967	685263	1.00956e+06	1.0344e+06	775337	1.12333e+06	1.09684e+06	935936	904659	959478	983249	911560	794865	1.02375e+06	1.05735e+06	923976	946335	808258	1.02795e+06	980093	699116	1.00379e+06	743858
154.05_268.69	154.05	268.69	3-hydroxyanthranilic acid [(M+H)]+ (C7 H8 N O3)	-0.285289	0.864257	0	T72	-0.906027	6.35375e-06	1	T24	819003	1.01025e+06	857887	901913	1.01048e+06	744393	758400	873041	793258	851665	914327	949095	936606	920681	732946	794543	796329	739079	894470	957298	843455	841057	732042	962589	778185	777023	674420	604042	648736	531240	573698	589806	624049	532058	561338	525029
123.05_308.03	123.05	308.03	3-hydroxybenzyl alcohol [(M-H)]- (C7 H7 O2)	-0.0909162	0.784605	0	NA	-0.115997	0.879219	0	NA	1.09209e+06	877283	1.08254e+06	808873	930306	876366	915124	855289	844023	998051	1.14007e+06	958149	904112	1.09128e+06	789515	801426	1.11956e+06	860885	909614	1.07334e+06	852301	883672	1.05526e+06	944725	799888	898617	1.15509e+06	813624	956061	896416	873774	807086	930860	971657	977398	861007
135.04_367.85	135.04	367.85	3-hydroxyphenylacetic acid [(M+H)-(H2O)]+ (C8 H7 O2)	-0.0156752	0.976943	0	NA	-0.0532957	0.989086	0	NA	878361	968432	682248	872386	764839	707721	824829	767501	768689	791263	1.09203e+06	784218	986635	803267	801733	753460	812521	759280	655303	807307	844541	750580	851515	920057	805676	840303	970807	996447	765510	781546	776335	848490	774555	788490	889510	753297
140.03_62.86	140.03	62.86	3-hydroxypicolinic acid [(M+H)]+ (C6 H6 N O3)	-0.122267	0.880423	0	NA	0.00313504	0.99015	0	NA	841328	844200	663151	792318	780220	717646	884585	833239	927484	784840	944429	829197	597976	885067	457581	701539	942241	578164	570544	864625	716463	872672	703366	814115	756392	839904	830482	858807	767175	858552	790342	779083	839924	851700	754783	636463
336.07_371.7	336.07	371.7	3-indole carboxylic acid glucuronide [(M-H)]- (C15 H14 N O8)	0.166157	0.678043	0	NA	0.0219453	0.954796	0	NA	941235	816829	977800	856933	850786	974787	1.1079e+06	880858	892969	1.02174e+06	1.11043e+06	917617	909056	943668	817056	942167	1.09808e+06	863546	1.03e+06	966159	863495	859268	998245	951067	854039	939503	1.1108e+06	992240	1.02708e+06	929907	924524	912584	975026	872412	1.04084e+06	952182
162.05_371.36	162.05	371.36	3-indole carboxylic acid glucuronide [(M+H)-(C6H8O6)]+ (C9 H8 N O2)	0.128537	0.87768	0	NA	-0.235128	0.734601	0	NA	787975	830470	858594	807729	788208	775643	836626	859626	884850	731059	802166	721973	684969	893725	716819	808526	893175	922735	713337	864964	846886	792669	877047	849730	534961	808316	643099	814463	767580	816748	649775	764577	663941	807602	842737	845887
129.06_317.57	129.06	317.57	3-methyl-2-oxovaleric acid [(M-H)]- (C6 H9 O3)	0.266479	0.593938	0	T24	-0.893487	7.18113e-06	1	T12	740928	793742	893643	813927	678930	884714	1.12765e+06	906858	1.04875e+06	943367	1.06495e+06	931883	1.04416e+06	774559	620604	994314	1.02847e+06	806240	1.11264e+06	1.09136e+06	825676	22244.1	23336.2	20795.2	12006.8	17759.2	13395.4	16486.9	11500	13950	9352.05	12540.2	7946.28	11738.4	10219.9	10135.9
143.07_330.45	143.07	330.45	3-methyladipic acid [(M+H)-(H2O)]+ (C7 H11 O3)	0.141077	0.87768	0	NA	0.172427	0.801629	0	T24	1.16025e+06	406087	1.04814e+06	939414	286179	676516	694388	707717	866825	796973	1.10273e+06	719509	906122	1.34395e+06	633186	788570	844486	952536	704769	748202	739204	619362	855928	1.0403e+06	789578	1.1625e+06	1.02334e+06	502180	257491	220990	658648	865447	866971	749766	1.07537e+06	1.00248e+06
99.05_312.84	99.05	312.84	3-methylglutaric acid [(M-H)-(HCOOH)]- (C5 H7 O2)	0.253938	0.593938	0	T24	-0.0219453	0.954796	0	NA	810826	738122	890430	770957	714816	992427	1.14895e+06	935665	996585	1.02272e+06	979173	864590	1.0074e+06	840215	689523	959055	1.07214e+06	800165	1.02302e+06	1.08686e+06	741739	912410	853035	808954	782708	881881	1.00248e+06	1.19927e+06	884557	1.02357e+06	805654	1.06386e+06	1.0119e+06	815162	923600	795296
192.07_394.47	192.07	394.47	3-methylhippuric acid (meta-methylhippuric acid) [(M-H)]- (C10 H10 N O3)	0.304099	0.593938	0	NA	-0.228858	0.786173	0	NA	909084	863608	970197	810643	806001	906455	1.08427e+06	896493	983848	1.02457e+06	1.07548e+06	945857	969658	983787	788813	992199	1.04831e+06	869054	988091	1.04349e+06	938223	851662	981531	993798	878154	1.01247e+06	1.15873e+06	1.05423e+06	1.03713e+06	1.02404e+06	933512	912111	975818	851009	1.00923e+06	934441
165.04_254.03	165.04	254.03	3-methylxanthine [(M-H)]- (C6 H5 N4 O2)	-0.285289	0.593938	0	NA	-0.0282154	0.954796	0	T24	792482	672980	776790	727887	755529	833401	897091	829434	888133	871541	850032	798266	702920	631334	625815	723983	738434	735643	785469	833103	751081	763828	650759	667696	728857	633166	700935	787173	585208	720884	585424	559181	794463	774612	756715	798208
133.06_62.59	133.06	62.59	3-ureidopropionic acid/ asparagine [(M+H)]+ (C4 H9 N2 O3)	-0.210048	0.864257	0	NA	-0.166157	0.815894	0	NA	991197	837247	708257	819065	813798	724397	862122	821528	876425	768486	836114	813323	599153	893930	690031	727733	1.0731e+06	544211	694529	1.03516e+06	802293	835544	799853	783010	697687	852642	739743	920617	883881	797807	786750	843994	816356	763702	787868	668706
109.03_295.01	109.03	295.01	3,5-dihydroxybenzoic acid [(M-H)-(CO2)]- (C6 H5 O2)	0.37934	0.593938	0	T24	0.0783761	0.934943	0	T36	790394	677710	770664	854527	671846	775815	857264	862291	810408	937512	864228	845071	851332	846902	701472	782123	962675	810251	830800	890252	741028	799577	851272	794335	673952	894984	978792	924741	910515	909860	672577	792423	863211	805079	985927	744031
195.05_253.64	195.05	253.64	3,7-Dimethyluric acid [(M-H)]- (C7 H7 N4 O3)	0.222588	0.621013	0	T24	-0.3668	0.4644	0	T48	915873	840961	906748	769067	804337	947049	1.07829e+06	1.01127e+06	943652	1.06057e+06	1.06935e+06	989681	954474	914510	692330	918858	1.05713e+06	851507	921839	1.06451e+06	955294	891451	922791	994526	851099	902519	1.01795e+06	912959	1.016e+06	914449	865520	819138	871460	868804	977998	941784
110.06_60.01	110.06	60.01	4-aminophenol [(M+H)]+ (C6 H8 N O)	-0.0532957	0.924437	0	NA	0.0971863	0.957803	0	NA	993844	851487	622490	736545	801678	758078	917600	801428	993428	799554	1.0265e+06	762947	646591	819590	629536	816303	1.05304e+06	612520	685817	955122	723681	891828	774021	735949	732925	838616	830094	942343	805498	786389	722436	783167	938121	856774	801851	730540
151.04_375	151.04	375	4-hydroxy-2-methylbenzoic acid [(M-H)]- (C8 H7 O3)	0.304099	0.593938	0	NA	-0.0909162	0.907199	0	NA	843986	768734	892365	796214	740516	796253	1.11496e+06	854242	963236	967111	1.05653e+06	874866	969732	824417	732123	920898	1.01148e+06	819513	1.03588e+06	1.09285e+06	822299	846123	858745	858434	857383	851608	1.03081e+06	1.16742e+06	932749	939856	833896	950768	935306	799522	915862	870578
167.03_138.69	167.03	138.69	4-hydroxymandelic acid [(M-H)]- (C8 H7 O4)	0.247668	0.598936	0	NA	-0.172427	0.849015	0	NA	732416	725173	1.01414e+06	863861	667579	921849	1.12848e+06	1.04188e+06	1.00385e+06	1.08308e+06	1.30879e+06	859513	966875	712736	518141	1.23066e+06	1.40424e+06	776423	1.02388e+06	1.16057e+06	943375	860818	1.17566e+06	1.20131e+06	1.04754e+06	722153	1.30276e+06	1.14343e+06	1.10142e+06	979059	1.02051e+06	943983	1.18796e+06	694563	1.18488e+06	844145
139.05_62.68	139.05	62.68	4-imidazoleacrylic acid [(M+H)]+ (C6 H7 N2 O2)	-0.210048	0.864257	0	NA	0.310369	0.588077	0	NA	990378	815098	608834	828416	790196	753992	897522	812529	927917	775568	827838	746194	536429	763631	2.16477e+06	694079	946449	525035	593181	969227	681442	842474	699494	845819	666822	807052	781111	940348	799984	805295	829656	829770	916628	908516	853950	720099
129.06_338.4	129.06	338.4	4-methyl-2-oxovaleric acid (ketoleucine) [(M-H)]- (C6 H9 O3)	0.667764	0.0425072	0	T24	-0.633606	0.0261502	0	T12	819963	795175	907212	918848	798912	1.07662e+06	1.25968e+06	1.12428e+06	1.15987e+06	1.10286e+06	1.28529e+06	1.09599e+06	1.27323e+06	1.16741e+06	953958	1.18285e+06	1.37276e+06	1.02337e+06	965529	995218	844347	93245.9	56269.2	89684.8	85396.7	0	87362.7	90428.1	80212.5	0	68855	73783.5	73026.3	55042	56770.9	74173
228.04_394.54	228.04	394.54	4-methylhippuric acid (para-methylhippuric acid) [(M+Cl)]- (C10 H11 Cl N O3)	-0.178697	0.664856	0	T24	-0.241398	0.786173	0	NA	1.83943e+06	1.29382e+06	1.2893e+06	1.05775e+06	1.43555e+06	1.00957e+06	836931	803502	711385	966813	1.60498e+06	1.26535e+06	1.0888e+06	1.93003e+06	1.06826e+06	767009	1.29197e+06	1.02737e+06	802395	1.27051e+06	1.02203e+06	941026	1.2116e+06	1.40042e+06	970822	1.32403e+06	1.23192e+06	767986	1.17339e+06	806558	1.32168e+06	693114	790219	1.24917e+06	721604	1.18794e+06
194.08_394.03	194.08	394.03	4-methylhippuric acid (para-methylhippuric acid) [(M+H)]+ (C10 H12 N O3)	-0.172427	0.864257	0	NA	0.0470256	0.989086	0	NA	830869	834985	790663	911338	844385	793686	789833	819617	784853	819331	978162	828072	829228	931556	755970	785082	829007	802561	785833	810211	753444	584559	706530	908117	760660	830072	865746	844409	739726	763228	613707	784743	787285	801648	812823	761247
118.09_54.23	118.09	54.23	5-Aminovaleric acid/ Betaine/ Valine [(M+H)]+ (C5 H12 N O2)	-0.172427	0.864257	0	NA	0.630144	0.0436088	0	T12	707217	627190	741862	797172	541560	769976	809960	780475	733886	761699	801563	763884	676586	664674	688154	643035	564923	763609	771388	682498	765008	1.24627e+06	1.0426e+06	842020	903004	1.23438e+06	1.17431e+06	1.06946e+06	862106	1.19725e+06	1.06084e+06	1.32467e+06	1.12875e+06	1.31477e+06	1.41681e+06	943025
134.06_342.18	134.06	342.18	5-hydroxyindole [(M+H)]+ (C8 H8 N O)	0.279019	0.864257	0	NA	0.191238	0.794947	0	NA	692149	842795	884587	555737	700366	717187	682039	872904	941276	631703	1.05827e+06	784068	737629	649591	918645	724036	1.05313e+06	929852	422805	919477	526666	1.03584e+06	704297	894246	638120	872696	738107	755977	482661	766878	869762	465442	756643	831777	892802	1.07848e+06
190.05_336.51	190.05	336.51	5-hydroxyindoleacetic acid [(M-H)]- (C10 H8 N O3)	NA	0.755111	0	NA	0.272749	0.719435	0	T72	4.02846e+06	2.42184e+06	905585	2.02407e+06	NA	1.21023e+06	463977	803585	912430	1.59908e+06	1.44747e+06	874156	1.32049e+06	NA	NA	1.01479e+06	1.7264e+06	1.39385e+06	535572	1.26255e+06	1.12654e+06	601084	1.57551e+06	1.74871e+06	950289	3.05559e+06	2.11686e+06	1.20673e+06	2.11538e+06	802204	1.08889e+06	602655	1.26752e+06	3.54367e+06	1.69837e+06	1.42115e+06
192.07_335.85	192.07	335.85	5-hydroxyindoleacetic acid [(M+H)]+ (C10 H10 N O3)	0.0971863	0.908829	0	NA	-0.228858	0.736176	0	T36	740107	1.15264e+06	701071	957150	987449	341897	1.14834e+06	646632	1.01957e+06	773430	1.42693e+06	878060	778946	1.12989e+06	574852	802123	949542	1.04642e+06	882127	653030	654767	1.24895e+06	1.05397e+06	1.12154e+06	546296	563286	713982	649870	449784	130596	657159	527889	897002	413262	923799	1.03456e+06
216.98_313.74	216.98	313.74	5-sulfosalicylic acid [(M-H)]- (C7 H5 O6 S)	0.191238	0.64412	0	T36	-0.0219453	0.954796	0	NA	850039	789638	970057	829944	673192	1.07424e+06	1.19317e+06	957863	1.12695e+06	971365	1.3564e+06	1.09593e+06	1.07209e+06	781588	640687	1.03784e+06	1.20044e+06	847832	1.13322e+06	1.24834e+06	1.04523e+06	882944	1.12887e+06	986604	957085	985117	1.06785e+06	1.43565e+06	1.07001e+06	1.13539e+06	1.06533e+06	1.17132e+06	1.20894e+06	734194	1.16072e+06	932315
138.02_63.89	138.02	63.89	6-hydroxynicotinic acid [(M-H)]- (C6 H4 N O3)	0.260209	0.593938	0	NA	0.511012	0.117929	0	NA	1.08558e+06	752865	712415	600466	589322	875059	763567	887730	1.0154e+06	1.2225e+06	1.32068e+06	934142	1.27278e+06	829277	591985	1.17836e+06	896161	611616	1.10809e+06	859347	682673	929453	1.14888e+06	789394	943962	755901	1.39757e+06	1.20433e+06	1.01268e+06	1.34491e+06	1.25854e+06	1.10285e+06	1.22444e+06	793679	1.3028e+06	1.42869e+06
166.07_62.59	166.07	62.59	7-methylguanine [M+H]+ (C6 H8 O N5)	-0.241398	0.864257	0	T48	0.310369	0.588077	0	NA	898677	877533	730276	811393	722911	818725	987204	863126	1.09982e+06	868412	775210	797770	567617	660256	713851	881610	976005	584830	634576	909809	743325	1.00671e+06	759087	814381	739213	692403	777208	1.00268e+06	651286	853664	788752	679579	937869	1.10259e+06	914842	806894
167.06_236.62	167.06	236.62	7-methylxanthine [(M+H)]+ (C6 H7 N4 O2)	-0.579983	0.217147	0	T24	-0.423231	0.280388	0	T24	917299	881231	887505	881780	827959	789108	786818	857971	783711	732246	888576	783889	823240	806343	764302	771621	871933	643324	850206	829156	842544	800821	848930	771013	790578	806546	689799	808452	788207	684665	798048	734360	679020	825141	797297	804283
150.06_305.13	150.06	305.13	Acetaminophen [(M-H)]- (C8 H8 N O2)	0.297829	0.593938	0	T24	-0.147347	0.857083	0	T48	739026	751628	649636	805063	728833	675672	815564	795148	794691	837647	640052	853335	768321	749883	679940	790440	818887	778324	847889	846799	778072	789287	773573	650546	676878	831895	674305	908639	829905	887092	648223	719309	704878	755028	879013	677967
326.09_242.37	326.09	242.37	acetaminophene glucuronide [(M-H)]- (C14 H16 N O8)	0.272749	0.593938	0	NA	0.0971863	0.902671	0	NA	1.18611e+06	972691	989898	922901	1.19521e+06	1.13929e+06	1.12143e+06	1.13845e+06	1.06902e+06	1.29664e+06	1.26887e+06	1.00751e+06	1.04694e+06	1.46705e+06	1.16102e+06	971241	1.2079e+06	1.1502e+06	1.10732e+06	1.25229e+06	980687	1.12009e+06	973057	957390	1.05243e+06	1.31954e+06	1.22591e+06	1.18242e+06	1.25243e+06	1.00002e+06	1.03875e+06	960391	1.10997e+06	1.21656e+06	1.23077e+06	1.03065e+06
204.12_62.59§1	204.12	62.59	acetyl-l-carnitin [(M+H)]+ (C9 H18 N O4)§1	-0.304099	0.864257	0	NA	0.0156752	0.99015	0	NA	1.04207e+06	907613	675616	830623	835005	796108	970592	885847	1.02575e+06	863815	879735	803401	593966	826583	679268	793370	1.08806e+06	562714	646120	1.06376e+06	716105	896464	714503	785543	693000	806106	778265	936143	738561	834954	723531	767797	853312	811216	761591	660725
204.12_79.36§2	204.12	79.36	acetyl-l-carnitin [(M+H)]+ (C9 H18 N O4)§2	-0.184968	0.864257	0	NA	0.0846462	0.963743	0	NA	1.37756e+06	987653	463069	760035	780558	616570	1.45967e+06	945504	949111	857815	926358	649091	530773	764160	561112	843974	1.01707e+06	500604	520257	922969	602663	816059	543426	843443	760914	884630	1.06475e+06	855845	699303	1.0475e+06	392554	813616	720696	1.0775e+06	784552	660760
127.04_314.7	127.04	314.7	adipic acid [(M-H)-(H2O)]- (C6 H7 O3)	0.304099	0.593938	0	NA	-0.122267	0.879219	0	NA	761178	754947	951658	804949	704605	893009	1.15034e+06	995890	945498	953469	1.01997e+06	921101	992097	802796	641511	973296	1.01168e+06	808863	1.11886e+06	1.0592e+06	856726	813874	937801	845950	870975	893565	974393	1.10069e+06	951185	988480	871886	1.07346e+06	1.01103e+06	739032	918554	855706
290.16_314.34	290.16	314.34	Adipoylcarnitine [(M+H)]+ (C13 H24 N O6)	-0.159887	0.87768	0	NA	-0.485932	0.188879	0	T12	859550	836741	735982	840266	841380	789061	754360	763706	949341	833010	901992	711611	837290	942582	688778	762634	835673	775854	861403	919193	847266	778843	764450	775504	685080	980405	887867	806951	830255	814211	761168	767396	756724	815209	740299	765980
194.05_289.36	194.05	289.36	alpha-hydroxyhippuric acid 2 [(M-H)]- (C9 H8 N O4)	0.172427	0.678043	0	T24	-0.0658359	0.952682	0	NA	909688	838982	863610	836461	804999	886719	979294	984044	1.01984e+06	963520	1.01835e+06	878668	982166	886729	759086	892993	935853	857761	1.04193e+06	980634	840906	916889	874788	849450	818265	896256	965029	1.071e+06	883487	979774	864652	1.00931e+06	1.03048e+06	845709	910420	843777
194.05_305.22	194.05	305.22	alpha-hydroxyhippuric acid [(M-H)]- (C9 H8 N O4)	0.103456	0.765095	0	T24	-0.34172	0.538493	0	T72	798938	827919	893192	841675	756240	878117	1.06834e+06	1.0027e+06	1.02959e+06	922500	964431	887423	1.01076e+06	764411	732061	890991	977590	817207	1.00634e+06	995969	863136	881871	864066	866626	845059	823219	975210	1.01144e+06	915819	949770	782873	966247	983715	828975	840536	860049
196.06_304.58	196.06	304.58	alpha-hydroxyhippuric acid [(M+H)]+ (C9 H10 N O4)	-0.0909162	0.908829	0	NA	0.0470256	0.989086	0	NA	578499	955875	776987	832685	888392	684950	945407	821964	829460	820094	872228	868733	881359	850432	762568	784669	762589	821792	645876	855063	636471	841705	746897	929541	753544	854630	747010	803361	678657	524860	780136	732088	760415	793432	826565	770961
145.01_63.5	145.01	63.5	alpha-ketoglutaric acid [(M-H)]- (C5 H5 O5)	0.134807	0.718511	0	T24	-0.924838	8.14377e-07	1	T24	818558	790330	839681	804254	704001	825520	1.14703e+06	1.06402e+06	1.06184e+06	916185	881829	831211	1.07704e+06	726203	641789	996277	932631	779401	1.19923e+06	964749	790540	936234	722262	657867	695516	708818	762493	685622	527508	678202	317282	559210	462641	35143.2	45774.8	46256.7
933.51_518.28	933.51	518.28	androsterone glucuronide [(2M-H)]- (18O) (C50 H75 O15 18O)	0.122267	0.738774	0	NA	0.297829	0.662633	0	T36	1.79424e+06	1.3445e+06	1.38985e+06	1.19879e+06	1.75974e+06	871054	1.1124e+06	981226	1.05902e+06	1.38339e+06	2.40893e+06	1.30469e+06	1.12016e+06	2.31107e+06	1.64987e+06	1.14649e+06	2.41871e+06	1.27448e+06	1.14841e+06	1.41119e+06	978386	1.20596e+06	1.5312e+06	1.1444e+06	1.06843e+06	1.76187e+06	2.065e+06	1.70705e+06	1.92714e+06	1.42536e+06	1.19054e+06	1.21517e+06	1.16615e+06	1.32859e+06	1.95029e+06	1.25017e+06
467.26_514.04	467.26	514.04	androsterone glucuronide [(M+H)]+ (C25 H39 O8)	0.197508	0.864257	0	NA	0.128537	0.926761	0	T12	343938	932346	436080	803768	329787	1.01179e+06	1.36421e+06	645253	1.04951e+06	961307	825181	739614	732556	1.15538e+06	884369	769018	610446	987970	592724	353886	597297	979353	805483	1.04365e+06	334612	1.3215e+06	858098	895422	1.10368e+06	332942	560428	1.56127e+06	536219	680896	691720	1.03083e+06
94.06_55.43	94.06	55.43	aniline isomer [(M+H)]+ (C6 H8 N)	0.172427	0.864257	0	T24	0.473391	0.188879	0	T12	749119	529962	639628	718404	539156	722905	773136	806123	770582	774213	784135	747587	671187	873469	652155	755718	568133	663485	719868	688785	740859	1.33744e+06	1.16936e+06	897884	882640	1.48416e+06	1.42214e+06	1.26773e+06	825813	1.31609e+06	1.16669e+06	1.39249e+06	1.15869e+06	1.41602e+06	1.46243e+06	894672
175.02_62.31	175.02	62.31	ascorbic acid [M-H]- (C6 H7 O6 )	-0.686574	0.0332753	0	T72	-0.962458	7.11234e-09	1	T24	519229	973166	1.01347e+06	823836	768937	788196	756406	695176	662318	876730	831627	606825	670388	519646	427158	447393	417338	211998	1.48098e+06	1.25109e+06	860794	921359	822972	716374	569573	594579	658155	166377	213092	174841	54907.4	99671.3	99904.4	91640.7	92505.7	76459.6
247.13_304.87	247.13	304.87	Asp-Leu(Ile) 2 [(M+H)]+ (C10 H19 N2 O5)	0.0971863	0.908829	0	NA	0.623873	0.0452727	0	T72	844382	748001	792302	812839	700782	671852	829582	706830	825667	738699	837336	711692	795761	871917	690549	765876	798473	824130	700138	821069	727545	738552	726681	716733	803390	911708	928440	890457	749478	816110	818001	857726	791090	970868	918251	855606
245.11_293.68	245.11	293.68	Asp-Leu(Ile) [(M-H)]- (C10 H17 N2 O5)	0.191238	0.64412	0	NA	0.592523	0.0482218	0	T24	990782	995608	951494	871784	1.01487e+06	1.03732e+06	1.06e+06	900908	982590	1.12134e+06	1.0901e+06	875416	978076	1.04002e+06	981257	1.01718e+06	1.04114e+06	953288	1.01848e+06	1.0967e+06	881228	846724	1.03799e+06	984270	1.12583e+06	1.09673e+06	1.13648e+06	1.21759e+06	1.2054e+06	1.03956e+06	1.06718e+06	1.17714e+06	1.06607e+06	1.18877e+06	1.35906e+06	1.0477e+06
247.13_293.16	247.13	293.16	Asp-Leu(Ile) [(M+H)]+ (C10 H19 N2 O5)	0.00313504	0.99015	0	NA	0.423231	0.280388	0	NA	802117	868032	719772	780627	776889	755664	739336	834058	830125	768029	800268	780880	795792	866138	738953	786211	832673	721614	744647	897883	685007	835949	706700	759924	755724	898287	855327	940499	812148	820319	822165	780264	810802	905835	942366	765844
195.09_330.73	195.09	330.73	caffeine [(M+H)]+ (C8 H11 N4 O2)	0.203778	0.864257	0	NA	0.222588	0.736176	0	NA	794052	746727	768102	872782	876359	745464	781084	846008	886092	744753	1.07921e+06	764403	935405	828340	732867	792289	889410	831798	708043	848405	729342	825737	806438	697155	787299	883824	786002	820953	504192	763770	768259	807423	650955	846594	836234	860007
162.11_52.81	162.11	52.81	carnitine [(M+H)]+ (C7 H16 N O3)	-0.0846462	0.908829	0	NA	0.636414	0.0421564	0	T24	805784	702324	717662	767668	659294	785962	765026	825779	759714	834415	782623	756879	736836	791107	693194	731518	735069	741593	764043	799716	754773	954881	861244	751089	842941	1.01628e+06	983354	920777	849604	963645	928611	1.04763e+06	960492	998154	1.03384e+06	852899
353.09_327.29	353.09	327.29	chlorogenic acid [(M-H)]- (C16 H17 O9)	0.203778	0.631221	0	T24	-0.197508	0.816962	0	NA	612994	727128	901170	686639	529732	908877	1.45653e+06	1.21278e+06	1.02657e+06	1.03855e+06	1.10989e+06	886032	1.0293e+06	593730	458860	1.18815e+06	967015	729490	1.4256e+06	1.2026e+06	748136	994800	957063	866368	1.05227e+06	779881	1.04345e+06	1.32695e+06	958702	1.01312e+06	941785	1.03993e+06	1.0865e+06	655461	984326	885387
453.28_550.85	453.28	550.85	cholic acid [(M-H)+(HCOOH)]- (C25 H41 O7)	0.304099	0.593938	0	T24	0.843326	0.000111209	1	T36	891038	841802	1.15329e+06	784948	669552	1.12469e+06	1.34326e+06	1.21837e+06	1.29803e+06	1.2849e+06	1.40788e+06	1.2371e+06	891786	1.13479e+06	756096	1.16378e+06	1.35257e+06	932979	1.03668e+06	1.1387e+06	876359	1.07302e+06	1.26174e+06	1.26376e+06	1.07245e+06	1.44785e+06	1.4371e+06	1.54167e+06	1.66785e+06	1.47583e+06	1.35918e+06	1.57208e+06	1.52452e+06	1.5406e+06	1.67616e+06	1.6385e+06
104.11_51.42	104.11	51.42	choline [(M)]+ (C5 H14 N O)	0.0658359	0.924437	0	T36	0.504742	0.166241	0	T12	730347	653715	670043	689919	623109	784922	730301	818806	807299	800424	810522	791868	704782	718999	626657	707508	754440	667651	718346	701215	756570	1.11652e+06	1.12855e+06	787488	888969	1.15495e+06	1.17369e+06	1.17635e+06	822677	1.10546e+06	1.17441e+06	1.19329e+06	1.01073e+06	1.11209e+06	1.1702e+06	864140
132.07_63.02	132.07	63.02	cis-4-hydroxy-d-proline [(M+H)]+ (C5 H10 N O3)	-0.743005	0.0230231	0	T72	-0.210048	0.764699	0	NA	1.15724e+06	1.15513e+06	731800	884664	1.09995e+06	915997	991262	993107	994157	855215	912854	991455	141032	830180	573879	611210	353334	341977	737512	1.23463e+06	747740	940113	759619	214658	253319	980190	369474	836091	802481	734420	733573	462601	847990	573866	339889	813468
191.02_89.24	191.02	89.24	citric acid 2 [M-H]- (C6 H7 O7)	0.0846462	0.790702	0	NA	-0.216318	0.786173	0	NA	733767	739378	975626	753084	520725	928767	1.14989e+06	1.17726e+06	955176	968815	1.0053e+06	869610	1.16156e+06	645939	532630	816246	1.06723e+06	734626	1.40247e+06	1.16196e+06	895423	1.08265e+06	884447	853944	1.00859e+06	775793	1.19311e+06	1.26221e+06	1.05794e+06	1.09826e+06	724345	1.15808e+06	1.16646e+06	712962	956379	905520
191.02_63.29	191.02	63.29	citric acid [M-H]- (C6 H7 O7)	0.279019	0.593938	0	T24	-0.00313504	0.99015	0	NA	1.0123e+06	907963	900355	892348	800956	922391	1.17059e+06	1.10312e+06	1.02885e+06	999743	1.01009e+06	949366	1.12375e+06	954211	827660	1.05762e+06	1.11065e+06	896466	1.20766e+06	1.05118e+06	856878	1.06465e+06	926657	867005	989144	996134	1.09384e+06	1.22356e+06	999865	1.16304e+06	908281	1.25169e+06	1.07828e+06	983001	948564	894757
193.03_62.83§1	193.03	62.83	citric acid [M+H]+ (C6 H9 O7)§1	-0.34799	0.864257	0	NA	0.548632	0.108394	0	T72	710668	804565	782445	816894	935797	872178	925745	638696	729070	1.02397e+06	820559	856450	567353	803992	752158	801988	601617	559353	558461	731685	786289	761772	803558	528917	713456	889988	764544	989999	1.08391e+06	772466	591145	898359	835226	894832	861917	834047
193.03_89.36§2	193.03	89.36	citric acid [M+H]+ (C6 H9 O7)§2	0.0344855	0.951406	0	NA	-0.122267	0.926761	0	NA	883690	649408	534347	806205	878613	892614	306070	888200	729173	608578	866042	827714	615825	1.07904e+06	709264	794783	919006	566249	780107	978521	793413	827878	932864	627628	648601	1.00112e+06	883218	352767	1.08883e+06	724913	604521	811855	743358	804792	808997	841404
177.1_109.63	177.1	109.63	cotinine [(M+H)]+ (C10 H13 N2 O)	0.0532957	0.924437	0	NA	0.586253	0.0788349	0	T72	954426	915634	462460	572462	724485	754544	1.14157e+06	741912	1.07709e+06	943912	1.02725e+06	643061	529691	1.00314e+06	790707	670426	1.1796e+06	507157	534722	812593	665301	878495	606825	821592	643946	1.05315e+06	727942	1.1294e+06	692383	880538	793667	760916	855447	932143	1.09321e+06	1.29363e+06
132.08_54.88	132.08	54.88	creatine [(M+H)]+ (C4 H10 N3 O2)	0.37307	0.864257	0	NA	0.906027	6.35375e-06	1	T12	813285	661353	683688	720437	617925	743765	797754	812281	811868	798080	777446	744120	766468	749524	641401	839052	822704	755803	698720	745985	672340	898085	780803	773139	777758	1.04481e+06	909512	985640	841848	1.00988e+06	923955	1.25254e+06	1.14271e+06	1.53907e+06	1.48735e+06	1.24081e+06
148.03_54.08	148.03	54.08	Creatinine [(M+Cl)]- (C4 H7 Cl N3 O)	0.33545	0.593938	0	T24	0.228858	0.786173	0	T36	917959	858336	901280	836328	808315	888776	936141	932782	937811	995772	1.02811e+06	840321	974036	908022	785681	1.00511e+06	1.02397e+06	855771	1.00929e+06	1.06621e+06	881844	995026	1.02329e+06	1.07643e+06	1.05254e+06	1.07584e+06	1.17419e+06	1.11266e+06	1.12721e+06	1.08775e+06	940482	1.10487e+06	1.11145e+06	966833	1.13542e+06	1.00898e+06
114.07_54.06	114.07	54.06	Creatinine [(M+H)]+ (C4 H8 N3 O)	-0.0532957	0.924437	0	NA	0.479662	0.188879	0	T72	875098	777390	690474	861469	720444	735952	815595	783209	779457	863321	926476	742820	723595	821575	693428	768587	874224	687850	754148	820527	732197	867543	795596	795220	771639	922111	857261	800659	781623	819544	785876	874321	898727	863135	878719	825182
244.09_62.63	244.09	62.63	cytidine [M+H]+ (C9 H14 O5 N3)	-0.435771	0.79134	0	NA	-0.24588	0.734601	0	T12	2.7216e+06	1.10293e+06	1.42656e+06	1.13647e+06	2.27937e+06	1.48605e+06	693023	1.01301e+06	1.50352e+06	878158	1.67431e+06	166825	596234	1.2208e+06	838777	746594	1.50393e+06	742480	882463	1.58591e+06	2.68223e+06	835169	0	0	0	0	641513	0	562353	528168	365980	772052	857687	658018	0	669712
105.02_55.61	105.02	55.61	D-Glyceric acid [(M-H)]- (C3 H5 O4)	0.736735	0.0118052	0	T24	0.122267	0.879219	0	NA	865969	809875	734131	862148	891995	786459	1.02147e+06	1.05182e+06	1.05451e+06	932731	968057	863157	1.09011e+06	1.1101e+06	976889	1.09963e+06	1.04464e+06	1.02905e+06	901965	893637	767064	714335	560583	641824	690217	769691	726442	786087	630394	786762	722908	905317	824999	893626	799172	654400
128.04_63.65	128.04	63.65	D-Pyroglutamic acid [(M-H)]- (C5 H6 N O3)	0.454581	0.536305	0	T24	0.197508	0.816962	0	NA	1.014e+06	926645	890859	877833	851271	916396	1.13402e+06	1.10002e+06	1.03762e+06	1.08491e+06	1.07145e+06	968290	1.17956e+06	1.05879e+06	859782	1.06642e+06	1.17622e+06	931610	1.24504e+06	1.05211e+06	905661	1.09154e+06	972036	935836	950078	1.09134e+06	1.16382e+06	1.30889e+06	1.04178e+06	1.27056e+06	974602	1.28996e+06	1.18239e+06	1.05204e+06	1.08459e+06	1.01817e+06
130.05_94.07	130.05	94.07	D-Pyroglutamic acid [(M+H)]+ (C5 H8 N O3)	0.285289	0.864257	0	NA	0.00940513	0.99015	0	NA	800748	718248	715890	996620	795291	866253	533340	843519	791297	653416	717537	935846	798145	1.15075e+06	1.03654e+06	728989	945957	818616	684789	831956	900260	689404	851564	756926	665800	1.01516e+06	851687	640314	818799	884576	901674	787916	742854	783561	793337	845882
314.23_506.04	314.23	506.04	Decenoylcarnitine 2 [(M+H)]+ (C17 H32 N O4)	0.304099	0.864257	0	NA	-0.235128	0.734601	0	NA	887017	856600	749206	776097	747733	779956	790492	822154	868026	785063	911583	785767	912925	919661	722900	794584	898533	790976	815446	819396	780209	728859	810283	784416	740915	951055	880178	869884	825068	804790	721756	783631	731315	791235	752481	784623
314.23_490.18	314.23	490.18	Decenoylcarnitine [(M+H)]+ (C17 H32 N O4)	0.103456	0.908829	0	NA	-0.34799	0.488575	0	NA	862628	888837	699800	801888	839402	778719	779334	822235	864420	850429	981914	762555	815414	932548	737448	791079	996584	805820	816194	839893	777144	673425	783684	801814	776938	919769	865861	816647	752509	768709	720152	816088	744557	778616	779916	735744
173.01_64.24	173.01	64.24	Dehydroascorbic_acid [(M-H)]- (C6 H5 O6)	0.310369	0.593938	0	T24	0.0470256	0.954796	0	NA	879959	757385	1.02568e+06	830110	594897	1.00038e+06	1.43213e+06	1.61072e+06	1.2895e+06	1.27569e+06	1.50655e+06	1.0541e+06	1.43467e+06	976714	605909	1.36435e+06	1.4921e+06	770052	1.44094e+06	1.35034e+06	845559	1.13287e+06	1.13911e+06	1.00947e+06	1.07368e+06	980545	1.36674e+06	1.67483e+06	1.27569e+06	1.47732e+06	1.12441e+06	1.62179e+06	1.42826e+06	811248	1.26366e+06	1.09845e+06
463.23_497.26	463.23	497.26	Dehydroisoandrosterone 3-glucuronide [(M-H)]- (C25 H35 O8)	0.0971863	0.771373	0	NA	0.0470256	0.954796	0	NA	1.22807e+06	1.09253e+06	945912	1.00102e+06	1.14033e+06	896667	1.09944e+06	1.08706e+06	1.04027e+06	989485	1.13888e+06	969675	1.0544e+06	1.3665e+06	1.19196e+06	974997	1.10909e+06	1.04676e+06	1.08699e+06	1.07499e+06	821442	984023	942165	998810	915842	1.31102e+06	1.14886e+06	1.1057e+06	1.08355e+06	1.06695e+06	981073	926507	1.0363e+06	1.15307e+06	1.06509e+06	921825
169.03_63.58	169.03	63.58	deoxyribose [(M+Cl)]- (C5 H10 Cl O4)	0.291559	0.593938	0	NA	0.272749	0.719435	0	T36	1.15234e+06	922161	865240	872555	874973	857367	1.0651e+06	944051	849991	895510	885748	773546	1.11815e+06	928558	913058	997009	1.14732e+06	910777	973309	1.06195e+06	798417	979815	1.16776e+06	825576	905353	1.10196e+06	1.02751e+06	1.19591e+06	1.38439e+06	1.12063e+06	665171	1.25533e+06	1.03918e+06	1.19484e+06	940238	1.04715e+06
163.06_62.18	163.06	62.18	Desoxy-hexose [M-H]- (C6 H11 O5 )	0.285289	0.593938	0	T24	0.247668	0.786173	0	NA	1.00587e+06	939511	983689	854427	870772	876660	1.09157e+06	1.18487e+06	1.09855e+06	1.00904e+06	1.08321e+06	863882	1.21012e+06	1.09096e+06	851280	1.19519e+06	1.12687e+06	859072	1.28498e+06	1.14639e+06	806855	1.07984e+06	901683	939142	933581	1.10028e+06	1.14029e+06	1.37949e+06	1.23359e+06	1.19706e+06	940264	1.28855e+06	1.21937e+06	1.04451e+06	1.20062e+06	993623
310.12_282.4	310.12	282.4	Dimethylguanosine [(M-H)]- (C12 H16 N5 O5)	0.0156752	0.966755	0	NA	-0.805706	0.000438734	1	T48	1.04158e+06	966987	848981	915472	962789	850569	1.05725e+06	970547	1.06053e+06	994487	965011	859286	1.03938e+06	1.09573e+06	921902	888692	916095	932709	1.10288e+06	909024	805707	925308	724665	866100	754527	948273	924640	829811	779376	804980	587943	651681	657285	261889	271341	265273
312.13_281.79	312.13	281.79	Dimethylguanosine [(M+H)]+ (C12 H18 N5 O5)	-0.141077	0.87768	0	NA	-0.880947	3.10886e-05	1	T36	982907	894677	814277	875928	905305	738542	802439	885603	880289	766453	870699	886938	798408	989769	744828	878284	936937	780732	797108	981504	760830	810052	741504	842232	772011	897373	776139	669682	684320	633011	563406	536528	536962	213124	222454	239632
181.05_313.76	181.05	313.76	DL-p-hydroxyphenyllactic acid [(M-H)]- (C9 H9 O4)	0.210048	0.631221	0	T24	-0.184968	0.835203	0	NA	739801	744775	818342	769407	688896	840837	1.04833e+06	907685	969348	900093	930361	885064	945907	750389	650871	936097	904767	730900	1.00717e+06	956772	830169	863915	886878	852613	860101	820185	937613	1.07452e+06	899088	930245	829310	884518	957470	726778	923040	849199
203.08_312.45	203.08	312.45	DL-Tryptophan [(M-H)]- (C11 H11 N2 O2)	0.115997	0.745243	0	NA	-0.310369	0.635333	0	T48	1.1413e+06	1.1395e+06	1.07914e+06	998578	1.39094e+06	1.30307e+06	1.11497e+06	923621	993950	1.19161e+06	1.22552e+06	1.09519e+06	981329	1.89862e+06	1.47981e+06	1.09496e+06	1.47016e+06	1.02843e+06	988374	1.18377e+06	1.02561e+06	827809	967284	1.12123e+06	993152	1.2186e+06	1.29687e+06	953230	1.25742e+06	863443	859771	810907	817739	1.04967e+06	1.15881e+06	786436
205.1_311.6	205.1	311.6	DL-Tryptophan [(M+H)]+ (C11 H13 N2 O2)	-0.178697	0.864257	0	NA	-0.473391	0.188879	0	T12	904277	865987	809498	816839	849467	836567	763609	795942	879004	805577	890822	799065	814046	891728	815491	796219	971166	792277	858785	927594	823292	715685	700894	753204	752177	845416	802386	766551	784682	756251	686986	770878	743925	726833	699939	783002
307.03_58.89	307.03	58.89	dUMP [(M-H)]- (C9 H12 N2 O8 P)	0.586253	0.159693	0	NA	0.0407556	0.954796	0	NA	756111	794697	1.05326e+06	933374	1.00185e+06	931637	847463	926750	841431	1.3942e+06	1.1912e+06	966536	1.1506e+06	846867	1.12739e+06	1.39998e+06	1.48592e+06	945292	1.10552e+06	1.0098e+06	1.28423e+06	1.1571e+06	1.12436e+06	1.30929e+06	894057	717385	1.61399e+06	1.1443e+06	1.37667e+06	921491	1.46107e+06	1.01182e+06	1.45414e+06	986730	1.36642e+06	1.00457e+06
445.19_448.9	445.19	448.9	estrone glucuronide [(M-H)]- (C24 H29 O8)	0.0846462	0.790702	0	NA	-0.166157	0.849015	0	NA	1.06107e+06	924293	957851	904495	867672	872334	1.24903e+06	913655	1.05481e+06	1.23064e+06	1.15693e+06	899577	903772	1.02543e+06	1.03984e+06	1.03124e+06	1.06301e+06	846062	1.10297e+06	1.36571e+06	921252	996959	960020	1.05416e+06	945793	1.25533e+06	1.24418e+06	1.02935e+06	1.22239e+06	959184	948362	934724	1.00214e+06	977309	1.1339e+06	962734
193.05_417.75	193.05	417.75	ferulic acid 2 [(M-H)]- (C10 H9 O4)	0.235128	0.618566	0	T36	0.0219453	0.954796	0	NA	830220	858429	905052	852048	855535	878139	1.02678e+06	866742	780221	913373	1.02203e+06	961859	937945	1.0235e+06	861414	843494	1.01604e+06	836537	968966	961430	813560	751978	898516	893997	861440	1.04767e+06	1.03217e+06	919719	1.02398e+06	961021	956089	852942	868134	841261	929148	1.01004e+06
193.05_385.95	193.05	385.95	ferulic acid [(M-H)]- (C10 H9 O4)	0.322909	0.593938	0	T36	0.0282154	0.954796	0	NA	828799	875232	873350	847996	741536	813034	846643	885417	964054	1.12458e+06	1.3168e+06	909092	874930	987592	718432	1.00538e+06	986264	786692	927311	1.03335e+06	970607	709326	1.00824e+06	800028	730379	982815	1.07907e+06	892208	1.08785e+06	841388	707637	931803	882633	740270	1.04692e+06	7.30719e+06
115_63.56	115	63.56	fumaric acid [M-H]- (C4 H3 O4)	0.285289	0.593938	0	NA	-0.210048	0.786173	0	NA	1.06385e+06	921120	909155	907398	774556	953389	1.08812e+06	986648	982201	1.08243e+06	1.19865e+06	954947	1.10133e+06	1.03222e+06	715724	1.1176e+06	1.05209e+06	790906	1.2481e+06	1.21101e+06	815249	900809	1.0993e+06	965794	868016	1.09522e+06	1.19541e+06	1.18447e+06	1.11817e+06	1.07045e+06	888161	1.21172e+06	1.08681e+06	823366	1.00553e+06	954347
195.05_53.32	195.05	53.32	gluconic acid [(M-H)]- (C6 H11 O7)	-0.855867	0.000356855	1	T12	-0.918568	1.29868e-06	1	T12	995357	993110	961101	827166	884813	860188	780091	766382	733652	790024	879449	727769	720921	791193	754882	663949	669178	661945	1.04588e+06	1.01153e+06	907482	573242	429241	545814	524847	595295	602348	441592	411237	508850	357012	381889	355860	331526	287483	276890
147.08_61.59	147.08	61.59	glutamine [M+H]+ (C5 H11 O3 N2 )	-0.260209	0.864257	0	T12	-0.072106	0.965887	0	NA	1.47933e+06	1.02288e+06	1.78246e+06	896613	818285	468987	1.21583e+06	610958	740315	703636	851756	1.20903e+06	763162	1.17252e+06	701005	946483	1.04235e+06	594823	1.02268e+06	1.21213e+06	701030	940031	0	692655	669967	774814	817471	766583	782203	736308	763189	703487	596764	765806	702730	2.91647e+06
245.11_256.5	245.11	256.5	Glutamylvaline GLU-VAL [(M-H)]- (C10 H17 N2 O5)	0.134807	0.718511	0	T24	-0.667764	0.0156606	0	T72	1.03103e+06	902142	987814	994486	875283	995288	1.11957e+06	1.06509e+06	1.12e+06	1.15646e+06	1.143e+06	975353	1.13304e+06	940472	805158	1.01266e+06	1.13615e+06	900490	1.14896e+06	1.07003e+06	900014	1.00773e+06	945543	988416	949219	975580	1.05188e+06	1.03658e+06	1.01875e+06	985911	838927	942548	942010	641580	756886	669976
247.13_255.92	247.13	255.92	Glutamylvaline GLU-VAL [(M+H)]+ (C10 H19 N2 O5)	0.178697	0.864257	0	T24	-0.692844	0.0178623	0	T48	838615	827955	748956	798503	874816	778263	859399	875236	848234	814963	930081	764426	736535	854579	764547	787641	1.07378e+06	918510	829091	870001	786541	779445	809081	748576	760985	845292	1.0729e+06	754401	814733	981367	674032	702028	627839	577771	563550	577294
152.02_52.67	152.02	52.67	guanidoacetic acid [(M+Cl)]- (C3 H7 Cl N3 O2)	0.203778	0.631221	0	T36	0.235128	0.786173	0	NA	879194	781562	729420	906751	891604	842520	854803	931049	951220	937207	939399	926644	1.0176e+06	693656	717887	919786	901795	859697	948199	889489	833664	918027	900505	1.00946e+06	919743	946463	992936	921547	984727	929391	1.04144e+06	880486	940720	793910	963073	1.00992e+06
118.06_52.33	118.06	52.33	guanidoacetic acid [(M+H)]+ (C3 H8 N3 O2)	-0.272749	0.864257	0	NA	0.122267	0.926761	0	NA	840139	849658	724310	888841	694131	820993	827685	854234	804277	888750	871248	756713	717148	787825	743139	736013	811407	785946	832874	788248	796703	800374	776259	706227	795543	869421	762001	770121	751993	784425	802335	856259	808443	720295	805406	811864
201.11_363.2	201.11	363.2	Heptylmalonic acid [(M-H)]- (C10 H17 O4)	0.115997	0.745243	0	NA	-0.159887	0.849015	0	NA	951943	900016	943503	873368	847987	952496	1.09453e+06	945106	979407	1.09202e+06	1.05702e+06	921959	910185	941185	840290	1.02017e+06	1.07598e+06	892464	1.08291e+06	1.11955e+06	929523	926348	1.01271e+06	1.00575e+06	913978	1.03691e+06	1.06906e+06	1.04032e+06	1.10897e+06	943434	876015	984199	974386	943376	1.08964e+06	1.00363e+06
185.12_362.71	185.12	362.71	Heptylmalonic acid [(M+H)-(H2O)]+ (C10 H17 O3)	-0.0846462	0.908829	0	NA	-0.197508	0.78059	0	T48	883517	1.2068e+06	856465	883942	848653	660930	905156	780142	826790	801672	1.3077e+06	740365	651621	986661	853026	690883	901376	888260	1.00574e+06	828471	780256	849624	841779	487836	1.06856e+06	647025	547691	961190	646671	1.02167e+06	692002	706197	726883	631683	884985	702756
172.1_386.55	172.1	386.55	Hexanoylglycine [(M-H)]- (C8 H14 N O3) | n-acetylleucine [(M-H)]- (C8 H14 N O3)	0.291559	0.593938	0	NA	-0.134807	0.876233	0	NA	874429	842732	993807	858562	787907	977324	1.02808e+06	953150	970612	1.05085e+06	1.10038e+06	969301	1.0046e+06	955848	788460	1.02743e+06	1.14517e+06	826913	1.09248e+06	1.09099e+06	993204	829458	993190	1.03877e+06	935340	1.00268e+06	1.18525e+06	1.10434e+06	1.10726e+06	982028	1.02513e+06	1.00095e+06	1.0807e+06	836357	1.0643e+06	949355
272.18_386.42	272.18	386.42	Hexanoylglycine [(2M+H)-(C2H5NO2)]+ (C14 H26 N O4)	0.253938	0.864257	0	NA	-0.0219453	0.99015	0	NA	898231	807837	666173	788375	741435	742239	802735	812474	876567	845112	972838	767856	778279	976277	764514	780154	884676	834087	781267	832086	750117	717004	797368	822090	787578	885734	850612	881069	801065	802915	782147	819643	768568	779955	798057	794263
179.06_54.22	179.06	54.22	Hexose [(M-H)]- (C6 H11 O6)	0.166157	0.678043	0	NA	0.661494	0.0168926	0	T24	1.01738e+06	990527	883188	936298	1.03715e+06	866669	971266	1.00604e+06	923921	905568	994633	861086	971800	1.06199e+06	1.09676e+06	965540	1.01055e+06	959859	955040	965969	833965	1.06356e+06	960993	984831	1.03296e+06	1.18558e+06	1.12803e+06	1.07888e+06	1.03727e+06	1.14214e+06	1.07124e+06	1.10412e+06	1.11102e+06	1.18949e+06	1.11633e+06	1.03577e+06
178.05_342.6	178.05	342.6	hippuric acid [(M-H)]- (C9 H8 N O3)	0.228858	0.621013	0	T24	-0.184968	0.835203	0	T24	800987	757006	882740	806220	726955	988584	1.01505e+06	892368	947897	973578	913743	868135	915078	817695	703540	928965	952505	850836	1.03959e+06	963481	869603	861383	907554	926881	827218	838640	853497	1.10068e+06	912657	926743	841950	979026	944805	823754	897098	874574
180.07_342.05	180.07	342.05	hippuric acid [(M+H)]+ (C9 H10 N O3)	-0.247668	0.864257	0	T48	-0.467121	0.195595	0	NA	800269	904101	795711	806369	866194	745120	787963	865572	817240	823712	844261	818597	739362	783215	748655	797626	823167	796963	801990	894198	753778	848178	818786	890843	864192	816064	802453	848912	554984	733958	754506	767681	797206	796782	787735	783312
181.05_366.78	181.05	366.78	homovanillic acid [M-H]- (C9 H9 O4)	0.128537	0.7251	0	NA	0.667764	0.0156606	0	T12	881558	836109	979278	878499	828942	899164	966679	795969	769574	996276	1.08907e+06	960304	865281	1.01728e+06	847877	806470	1.09587e+06	848043	811916	1.03901e+06	823334	1.12969e+06	1.41884e+06	1.24577e+06	2.00342e+06	2.08114e+06	2.29665e+06	2.31079e+06	2.66348e+06	2.23887e+06	2.44332e+06	1.94477e+06	2.26465e+06	2.02173e+06	2.09006e+06	2.11907e+06
167.03_334.28	167.03	334.28	Hydroxymandelic acid isomer [(M-H)]- (C8 H7 O4)	0.153617	0.684155	0	NA	-0.159887	0.849015	0	NA	811356	758817	895500	847324	679653	877474	944112	814046	827199	831482	855013	990951	986109	833319	618189	914098	859956	736989	938486	943395	853453	864659	858283	887062	803751	786016	910176	934252	882426	883904	896770	836488	869999	788351	915124	875639
304.21_395.17	304.21	395.17	Hydroxyoctanoylcarnitine [(M+H)]+ (C15 H30 N O5)	0.122267	0.880423	0	NA	0.247668	0.734601	0	NA	912801	794355	729532	819235	819475	813006	743442	814352	834357	830124	992997	801480	825024	1.02289e+06	742355	790863	841137	805550	781760	835071	739152	626759	782266	782493	756119	902634	846006	882195	792467	811992	774367	814636	770356	832208	804113	793099
491.23_535.16	491.23	535.16	Hydroxyretinoic acid glucuronide isomer [(M-H)]- (C26 H35 O9)	-0.504742	0.329266	0	T48	-0.899757	5.01192e-06	1	T36	886948	904382	932307	902254	812532	892503	1.09589e+06	955346	936701	1.01222e+06	1.06229e+06	867639	842764	832806	655631	735968	832116	633415	1.19625e+06	1.18341e+06	886677	865324	920515	887685	695141	928244	916186	743118	738839	713991	459522	543443	572877	265689	294051	265143
137.05_82.83	137.05	82.83	Hypoxanthine [(M+H)]+ (C5 H5 N4 O)	-0.423231	0.815674	0	T36	-0.37307	0.419336	0	T12	1.93217e+06	1.3346e+06	910926	825023	1.52222e+06	1.68663e+06	1.13211e+06	1.06399e+06	1.57767e+06	897818	761554	793858	848403	1.27479e+06	799254	882430	1.59935e+06	801307	707724	957110	880146	677504	375060	644161	655308	638960	476152	399995	600743	582974	351807	547939	706606	607713	648519	670795
155.05_55.4	155.05	55.4	imidazolelactic acid [(M-H)]- (C6 H7 N2 O3)	0.36053	0.593938	0	NA	0.109726	0.893663	0	NA	884642	850523	829846	812125	768441	801838	909316	888683	829753	860275	1.01205e+06	837729	879825	926504	826313	866962	958983	834460	867937	1.01216e+06	816791	872081	968149	875264	930846	1.03494e+06	1.0394e+06	958897	985800	980964	844021	980100	968512	860680	1.03318e+06	884683
157.06_55.6	157.06	55.6	imidazolelactic acid [(M+H)]+ (C6 H9 N2 O3)	0.0344855	0.951406	0	NA	0.0407556	0.989086	0	NA	937442	819612	712301	810727	732546	830656	824872	848820	823827	908221	876340	723437	654272	836791	718076	831011	871728	763875	791745	847143	800774	805728	673506	731716	791843	804357	822006	760004	769207	797722	629831	826198	782451	885725	788558	814922
130.06_450.55	130.06	450.55	indole-3-acetic acid [(M+H)-(HCOOH)]+ (C9 H8 N O0)	-0.178697	0.864257	0	NA	-0.329179	0.537153	0	NA	958432	870225	724981	983718	755597	778211	838901	814898	958254	706177	842446	846288	877841	895924	893285	766096	833314	675825	610707	713706	710341	876685	759713	805502	789243	937215	871466	834933	844414	888462	628918	556892	692158	625482	679291	627051
302.11_361.71	302.11	361.71	Indoleacetyl glutamine [(M-H)]- (C15 H16 N3 O4)	0.210048	0.631221	0	T36	-0.103456	0.898155	0	NA	871906	783804	946447	820760	734056	932064	1.07919e+06	925402	971546	1.01186e+06	1.0421e+06	948857	923179	798579	710527	988072	1.02699e+06	848991	1.08844e+06	1.09338e+06	882314	885841	969342	952430	923353	929414	1.07645e+06	1.06198e+06	1.06767e+06	945931	889821	985991	1.03834e+06	832798	1.01954e+06	1.04795e+06
304.13_361.24	304.13	361.24	Indoleacetyl glutamine [(M+H)]+ (C15 H18 N3 O4)	-0.0219453	0.965609	0	NA	-0.0470256	0.989086	0	NA	881148	904507	691010	860291	768457	800244	775596	828268	796569	764597	906923	765435	797470	944211	747902	793107	803663	830354	803451	867036	746869	715762	773066	837463	778534	956085	881622	861188	729849	795604	767381	779561	711854	849933	820347	783832
204.07_416.27	204.07	416.27	Indolelactic acid [(M-H)]- (C11 H10 N O3)	0.329179	0.593938	0	T24	-0.210048	0.786173	0	NA	861469	808308	891578	880132	745103	797830	1.07952e+06	954969	935584	944195	977827	926900	969715	813554	755759	959623	955997	821075	996244	1.00955e+06	812902	860388	846470	952000	877119	936339	1.02348e+06	1.01592e+06	918909	964436	826613	925628	1.00566e+06	822210	898269	832695
206.08_415.98	206.08	415.98	Indolelactic acid [(M+H)]+ (C11 H12 N O3)	0.166157	0.87768	0	NA	0.141077	0.896916	0	NA	846247	895388	746638	799372	762407	726664	764877	793685	784780	751414	930834	762503	741389	903187	776033	788470	833173	855336	840489	897012	757429	698919	750247	816374	790630	898429	792773	860698	735194	739380	797699	821715	770273	816291	878717	854698
525.19_531.33	525.19	531.33	Ketoretinoic acid glucuronide isomer [(M+Cl)]- (C26 H34 Cl O9)	-0.304099	0.593938	0	NA	-0.968728	2.52227e-09	1	T24	751488	769517	1.09686e+06	927592	794760	912423	982181	783109	740414	1.00077e+06	1.21918e+06	861408	788757	792460	503697	687184	799344	507565	1.14309e+06	1.33708e+06	1.04085e+06	809509	1.05457e+06	1.00066e+06	727740	819215	947826	465737	637341	464151	275880	196326	322972	32041.1	21553	86746
188.03_322.39	188.03	322.39	kynurenic acid [(M-H)]- (C10 H6 N O3)	0.329179	0.593938	0	NA	-0.0783761	0.934943	0	NA	899709	841972	1.0027e+06	800839	833443	955811	1.08881e+06	933025	945513	1.03791e+06	1.17235e+06	965433	1.01665e+06	954487	778167	1.01518e+06	1.10166e+06	859303	1.04995e+06	1.0688e+06	942948	875790	1.01375e+06	1.00512e+06	886075	988638	1.09414e+06	1.0777e+06	1.06193e+06	1.04624e+06	971571	988434	997064	901027	1.07017e+06	949177
190.05_321.9	190.05	321.9	kynurenic acid [(M+H)]+ (C10 H8 N O3)	0.191238	0.864257	0	NA	0.0658359	0.968086	0	NA	857287	811542	730359	772219	782948	723037	782006	845381	813224	714611	886312	740746	813058	1.00892e+06	754677	797656	872473	777225	798764	879330	734794	755809	854195	725090	770394	966102	909339	894193	843797	777018	758457	856637	832214	819156	869215	731478
104.07_61.36	104.07	61.36	L-2-Aminobutyric acid (Alpha-Aminobutyric acid) [(M+H)]+ (C4 H10 N O2)	-0.266479	0.864257	0	NA	-0.0344855	0.989086	0	NA	1.1979e+06	905879	678158	823973	719008	753539	821662	826182	954470	740478	810439	871099	622668	890791	644767	752171	1.0608e+06	557744	691708	1.0513e+06	772267	1.12471e+06	762425	763165	757662	767593	675904	829263	721440	820116	819319	903467	1.03395e+06	750520	838334	618961
132.03_54.93	132.03	54.93	L-Aspartic acid [(M-H)]- (C4 H6 N O4)	0.548632	0.222499	0	T24	0.874677	2.25505e-05	1	T12	868661	821806	836990	831653	832139	826434	895810	940099	884890	810712	937060	848435	973964	869632	895648	935740	974938	848362	903606	896412	844940	932882	1.00105e+06	958299	1.04718e+06	1.08039e+06	1.07003e+06	1.11013e+06	1.07124e+06	1.09478e+06	1.035e+06	1.14623e+06	1.10896e+06	1.08173e+06	1.15917e+06	1.11571e+06
148.06_62.84	148.06	62.84	L-Glutamic acid/ N-Methyl-D-aspartic acid/ O-Acetyl-L-serine [(M+H)]+ (C5 H10 N O4)	-0.260209	0.864257	0	NA	-0.172427	0.801629	0	NA	673141	619186	1.05221e+06	454496	1.61322e+06	1.07187e+06	763871	426309	782927	1.00902e+06	760421	545961	105711	1.1722e+06	626766	913205	396646	562519	1.03406e+06	651065	1.08205e+06	1.08625e+06	1.1109e+06	323500	507140	1.05172e+06	538759	880571	1.36652e+06	1.17972e+06	817952	519086	806641	742252	650612	979106
156.08_46.58	156.08	46.58	l-histidine [M+H]+ (C6 H10 O2 N3 )	-0.442041	0.79134	0	T24	-0.554903	0.108394	0	T12	1.18491e+06	849023	998870	855817	901392	749244	727952	708410	825752	810867	804742	1.29718e+06	785529	826721	581988	885391	758814	553939	1.03255e+06	864734	1.00581e+06	762457	731499	707860	999093	838758	771052	740256	460175	495190	460832	582360	841808	598430	588830	771632
120.07_58.22	120.07	58.22	l-homoserine/ l-threonine [M+H]+ (C4 H10 O3 N)	-0.260209	0.864257	0	NA	-0.793166	0.00120363	1	T12	1.20081e+06	1.17574e+06	803907	767661	1.12535e+06	930608	1.03898e+06	912981	918939	928657	964488	835146	853595	964206	747685	863045	1.49621e+06	759053	841121	1.26952e+06	910777	631325	385748	630223	651407	382729	399144	372854	589226	418371	226678	341035	314917	297641	305887	536329
209.09_254.83	209.09	254.83	l-kynurenine [(M+H)]+ (C10 H13 N2 O3)	0.210048	0.864257	0	NA	-0.285289	0.654189	0	NA	848578	798391	718640	813708	813077	743702	817444	803955	882672	746254	911252	752782	732357	825513	716699	799316	1.05522e+06	937090	812250	866898	780729	757647	826173	678537	810450	922786	1.10728e+06	830104	806110	966448	750501	782812	731952	780928	731398	790028
116.07_61.59	116.07	61.59	l-proline [M+H]+ (C5 H10 O2 N )	-0.147347	0.87768	0	NA	-0.172427	0.801629	0	T24	973094	869301	710114	657849	806883	729662	847572	992173	1.01359e+06	714117	836588	874117	596603	858937	699317	798998	1.22325e+06	527413	810983	1.0041e+06	820704	895161	637541	814337	710056	750648	748538	832983	707413	811866	957428	838591	1.2462e+06	735848	733633	695386
135.03_53.28	135.03	53.28	L-Threonic acid [(M-H)]- (C4 H7 O5)	0.0470256	0.897505	0	NA	0.636414	0.0260251	0	T24	948729	915233	852953	910399	964309	842112	897718	930248	887057	857629	900462	814343	898031	971393	990269	926639	910133	857148	932077	943400	827839	969329	936753	943625	975414	1.03901e+06	1.03542e+06	1.02104e+06	940116	1.04407e+06	1.00092e+06	1.06373e+06	1.02852e+06	1.09109e+06	1.01492e+06	957390
182.08_63	182.08	63	l-tyrosine [M+H]+ (C9 H12 O3 N )	-0.253938	0.864257	0	NA	0.00940513	0.99015	0	NA	1.11601e+06	966588	721010	830429	856044	804865	1.00906e+06	886188	998419	819320	905567	860877	664621	870773	755318	781838	1.17727e+06	586752	663004	1.14005e+06	707408	811277	666086	784262	666283	863298	759710	811904	769031	806028	740524	800719	859677	755326	729043	684445
631.33_563.93	631.33	563.93	L-urobilinogen [(M+Cl)]- (C33 H48 Cl N4 O6)	-0.736735	0.0118052	0	T24	-0.914021	1.72938e-06	1	T12	1.01789e+06	1.00246e+06	1.26002e+06	755220	661545	1.0179e+06	826797	457833	456640	893440	1.27831e+06	835104	314063	658130	269819	241008	194526	219953	941749	1.6628e+06	1.20116e+06	624101	784375	639773	49568.4	436912	543852	0	184256	0	0	0	112354	0	0	0
597.36_563.99	597.36	563.99	L-urobilinogen [(M+H)]+ (C33 H49 N4 O6)	-0.761815	0.0230231	0	T24	-0.959238	3.77618e-08	1	T12	1.69092e+06	2.35879e+06	1.69182e+06	1.43743e+06	1.97457e+06	1.45871e+06	596385	753268	699417	1.36914e+06	1.90218e+06	1.08758e+06	609598	860553	640828	543872	697224	138851	1.68963e+06	2.02077e+06	1.44609e+06	868407	1.22624e+06	1.23679e+06	535055	730195	380541	45652.8	259949	0	0	0	0	0	0	0
86.1_66.38	86.1	66.38	leucine [(M+H)-(HCOOH)]+ (C5 H12 N )	-0.260209	0.864257	0	NA	0.0971863	0.957803	0	NA	972579	818974	695756	834306	810259	781479	969985	880221	982160	834855	858179	792890	571456	820892	679586	788566	937980	541988	664921	992869	740936	936716	732557	795912	664726	783276	766498	1.02135e+06	772315	891835	775748	762514	928391	842004	785304	720249
115_83.84	115	83.84	maleic acid [(M-H)]- (C4 H3 O4)	0.272749	0.593938	0	NA	-0.072106	0.939153	0	T48	2.70787e+06	1.43233e+06	867769	1.06497e+06	2.90443e+06	976775	905435	926054	923543	1.34553e+06	1.08346e+06	1.03247e+06	1.05434e+06	4.91018e+06	6.99542e+06	1.14001e+06	1.21605e+06	1.47871e+06	1.33361e+06	1.16217e+06	1.01952e+06	1.15397e+06	979609	803163	968583	2.31276e+06	1.18252e+06	994316	1.30022e+06	1.31088e+06	906479	1.00071e+06	959940	2.39473e+06	1.16729e+06	911268
151.04_332.45	151.04	332.45	mandelic acid [(M-H)]- (C8 H7 O3)	0.34799	0.593938	0	NA	0.216318	0.786173	0	NA	851833	832684	885473	833326	807292	858238	883236	826383	878875	873634	956966	920560	943672	980633	822710	851791	921631	866969	913561	902147	820252	829591	818133	833524	809448	902897	920571	852914	860264	892292	782538	785435	871063	911704	966814	955915
157.03_52.63	157.03	52.63	meso-erythritol [(M+Cl)]- (C4 H10 Cl O4)	0.285289	0.593938	0	T36	-0.241398	0.786173	0	T72	730146	764819	907103	740046	613921	914380	1.18418e+06	906032	991522	931391	1.05263e+06	909504	1.08281e+06	777982	650864	1.01523e+06	1.01627e+06	697406	1.15285e+06	1.08242e+06	974862	1.01168e+06	949317	1.04236e+06	962885	894575	1.16251e+06	1.42264e+06	957939	1.20146e+06	1.05833e+06	1.41522e+06	1.05786e+06	838739	933049	889910
150.06_62.76	150.06	62.76	methionine [M+H]+ (C5 H12 O2 N S )	-0.37934	0.864257	0	NA	-0.0783761	0.963743	0	T12	1.37634e+06	1.2767e+06	832591	843402	1.17136e+06	991600	1.25006e+06	849465	1.03155e+06	923917	958647	863919	762058	852356	861997	773235	1.57685e+06	679862	786436	1.50301e+06	880543	556870	340748	580929	500308	454582	403709	485666	561808	596833	433531	534203	683742	771169	659992	738488
167.03_364.49	167.03	364.49	Methoxysalicylic acid isomer 2 [(M-H)]- (C8 H7 O4)	0.203778	0.631221	0	NA	-0.511012	0.117929	0	NA	828999	829160	969713	810870	740756	827166	1.04134e+06	949968	833724	1.00635e+06	1.17126e+06	912804	954228	930399	797460	896433	1.04399e+06	801255	1.00003e+06	1.04209e+06	810003	886021	1.00412e+06	910610	774399	991746	954765	1.04093e+06	973090	838679	788788	792758	900443	735253	824885	873392
167.03_410.54	167.03	410.54	Methoxysalicylic acid isomer [(M-H)]- (C8 H7 O4)	0.141077	0.711911	0	NA	-0.297829	0.662633	0	NA	923824	798928	916032	858702	719472	798687	1.12788e+06	926388	910726	909715	1.19808e+06	990171	1.01204e+06	932951	672157	829671	1.11153e+06	788040	1.03833e+06	1.06065e+06	907929	715595	1.00487e+06	989538	690611	922354	1.14107e+06	1.08144e+06	986053	888359	770898	843064	911014	844465	949776	933804
158.08_272.91	158.08	272.91	methyl(hydroxymethyl)pyrrolidine-carboxylate / methyl(hydroxy)piperidine-carboxylate [(M-H)]- (C7 H12 N O3)	0.216318	0.626952	0	T24	-0.172427	0.849015	0	NA	934572	928255	940101	942427	812947	931635	1.13256e+06	1.03862e+06	1.05778e+06	1.062e+06	1.1004e+06	927944	1.06672e+06	999142	785424	1.03153e+06	1.07618e+06	908036	1.12766e+06	1.05612e+06	889809	1.0071e+06	922869	952248	926594	1.04361e+06	1.04706e+06	1.0839e+06	1.02681e+06	1.06965e+06	897030	1.0014e+06	1.05802e+06	907145	1.00897e+06	914236
160.1_272.16	160.1	272.16	methyl(hydroxymethyl)pyrrolidine-carboxylate / methyl(hydroxy)piperidine-carboxylate [(M+H)]+ (C7 H14 N O3)	-0.128537	0.87768	0	NA	-0.00313504	0.99015	0	NA	956282	794072	733817	848413	806829	767018	802204	916633	853838	813527	933814	748239	735907	955828	677108	762061	829367	796354	789597	888533	769178	751851	800897	711131	728828	881430	884844	861678	797874	911028	712939	785945	751142	835644	774448	814350
290.16_286.48	290.16	286.48	Methylglutarylcarnitine [(M+H)]+ (C13 H24 N O6)	-0.210048	0.864257	0	NA	-0.103456	0.957803	0	NA	943958	847937	751436	906948	802008	785223	763721	847280	855024	800269	838576	769313	755365	871423	749699	787256	911502	756828	838489	882158	750871	811913	801149	757269	722700	870795	806490	910638	761212	796141	724726	781880	788644	813200	770847	818993
141.07_58.57	141.07	58.57	Methylimidazoleacetic acid [(M+H)]+ (C6 H9 N2 O2)	0.0595658	0.924437	0	NA	0.172427	0.801629	0	NA	1.21302e+06	853352	746322	744179	798803	660862	786032	826916	848449	910837	975722	722474	776195	883406	679057	825444	924064	790244	766127	902941	683814	868285	747831	221728	768117	894408	854340	654967	769496	795736	631513	769442	861774	967071	852749	768895
117.02_138.88	117.02	138.88	methylmalonic acid [(M-H)]- (C4 H5 O4)	0.260209	0.593938	0	NA	-0.147347	0.857083	0	NA	841739	866430	1.03092e+06	937754	673058	991858	1.33358e+06	1.01387e+06	890202	1.39353e+06	1.32345e+06	862498	1.2368e+06	897419	753450	1.36194e+06	1.34806e+06	789379	982930	1.54462e+06	924618	1.06415e+06	952896	959241	1.18222e+06	974970	1.32424e+06	1.13942e+06	1.13282e+06	1.10854e+06	934611	866806	1.56094e+06	887769	1.13283e+06	948037
193.05_447.54	193.05	447.54	Monoethyl phthalate [(M-H)]- (C10 H9 O4)	0.178697	0.664856	0	NA	-0.128537	0.879219	0	NA	964124	879353	1.06221e+06	861821	914000	990889	980946	879363	804862	1.22781e+06	1.21429e+06	980071	868370	1.03549e+06	1.00191e+06	972972	1.28492e+06	817871	905103	1.23095e+06	1.07535e+06	788085	1.09897e+06	1.13899e+06	854729	1.15244e+06	1.3887e+06	883976	1.24449e+06	896759	1.15532e+06	795138	951688	879331	1.23569e+06	880023
195.06_447.28	195.06	447.28	Monoethyl phthalate [(M+H)]+ (C10 H11 O4)	0.072106	0.924437	0	NA	0.122267	0.926761	0	NA	781856	972015	754942	720203	755896	797342	840822	956078	844197	758954	919466	672537	722765	940514	609077	817103	867996	848902	876670	793855	729701	706914	725722	785488	802243	956874	841611	808545	750862	729965	736152	928112	726994	709832	891563	872553
172.1_365.47	172.1	365.47	N-Acetyl-D-allo-isoleucine [(M-H)]- (C8 H14 N O3)	0.37307	0.593938	0	NA	-0.159887	0.849015	0	NA	895566	807419	1.07189e+06	825088	808939	835181	1.03966e+06	1.0158e+06	913217	1.01123e+06	1.2132e+06	996656	934068	996257	826124	1.01265e+06	1.1763e+06	915821	985482	1.11074e+06	972616	862771	1.03939e+06	1.00579e+06	870576	980396	1.20741e+06	1.08675e+06	1.16102e+06	943649	924192	969341	1.00082e+06	866064	1.18261e+06	943345
256.06_53.73	256.06	53.73	N-Acetyl-D-glucosamine [(M+Cl)]- (C8 H15 Cl N O6)	-0.297829	0.593938	0	NA	-0.956188	1.79917e-08	1	T12	822716	844800	870022	851746	776005	841609	987576	871577	908608	916707	940972	883508	828610	742663	650349	769235	844977	643053	994368	1.11463e+06	949030	609303	509950	666450	586858	653734	644802	362033	375205	392577	156901	217139	200984	134207	142414	130054
174.04_63.46	174.04	63.46	N-Acetyl-L-Aspartic acid [(M-H)]- (C6 H8 N O5)	0.241398	0.613319	0	T24	-0.536092	0.0943346	0	T72	920218	853739	916876	849205	804299	929397	1.09596e+06	1.04822e+06	986607	1.03526e+06	982598	967524	1.11945e+06	886208	760301	1.03805e+06	1.0573e+06	786529	1.22471e+06	1.07099e+06	838546	1.00031e+06	846857	836159	954845	929386	1.06764e+06	1.10884e+06	877404	971847	712873	976130	855815	483530	605597	520435
206.08_389.74	206.08	389.74	N-Acetyl-L-phenylalanine [(M-H)]- (C11 H12 N O3)	0.0971863	0.771373	0	NA	-0.0595658	0.954796	0	T12	1.03483e+06	922242	993984	904781	913673	839180	1.08951e+06	943533	965419	1.08543e+06	1.0334e+06	904224	964731	1.14264e+06	889308	960610	1.17826e+06	881021	991038	1.12074e+06	981990	898485	957056	922982	948401	1.07016e+06	1.14198e+06	1.15671e+06	1.0339e+06	1.08902e+06	894658	959298	1.05729e+06	1.01409e+06	1.00128e+06	886735
222.08_314.88	222.08	314.88	N-Acetyl-L-tyrosine [(M-H)]- (C11 H12 N O4)	0.159887	0.684155	0	NA	-0.0971863	0.902671	0	NA	1.04049e+06	893257	980010	903947	853269	1.01211e+06	1.05059e+06	983335	959532	1.04886e+06	1.10552e+06	922209	965205	1.10981e+06	920155	970643	1.03047e+06	920178	1.01376e+06	1.09415e+06	795503	970990	1.01905e+06	879311	822982	1.01571e+06	1.06076e+06	1.14837e+06	1.03487e+06	1.04333e+06	901692	966810	1.0303e+06	898776	982279	878038
310.11_62.59	310.11	62.59	N-acetylneuraminic acid [(M+H)]+ (C11 H20 N O9)	-0.329179	0.864257	0	T24	-0.331625	0.537153	0	T12	1.65682e+06	1.75357e+06	1.15056e+06	1.12893e+06	3.90925e+06	1.64953e+06	984814	869182	609329	1.09559e+06	1.40165e+06	923427	403009	1.47205e+06	1.35278e+06	633323	2.17349e+06	1.07507e+06	845024	2.73178e+06	1.07898e+06	0	0	0	0	0	0	256860	0	364084	0	0	540376	0	160518	0
188.18_50.81	188.18	50.81	N1-acetylspermidine [(M+H)]+ (C9 H22 N3 O)	0.184968	0.864257	0	NA	0.203778	0.766256	0	NA	776008	801050	629146	755411	884475	801640	695771	849128	966568	784414	839484	764577	859548	796284	662568	797213	986284	783182	837538	784610	725485	758782	792183	787395	724562	983282	917021	784356	810816	925143	776955	855660	843478	839865	865972	672876
202.07_240.75	202.07	240.75	N2-acetylaminoadipic acid [(M-H)]- (C8 H12 N O5)	0.0282154	0.942672	0	NA	-0.134807	0.876233	0	NA	1.24892e+06	1.07213e+06	1.21781e+06	970359	1.12839e+06	1.1947e+06	969591	945360	897841	1.31391e+06	1.5369e+06	950347	1.04016e+06	1.42558e+06	1.20996e+06	1.0388e+06	1.38282e+06	949893	1.05829e+06	1.26281e+06	1.03466e+06	989401	1.21555e+06	1.21643e+06	884956	1.26679e+06	1.49401e+06	938042	1.37081e+06	1.07415e+06	1.10186e+06	897757	948769	1.12313e+06	1.24229e+06	990775
296.1_258.75	296.1	258.75	N2-methylguanosine [(M-H)]- (C11 H14 N5 O5)	-0.554903	0.222499	0	T72	-0.937378	2.36192e-07	1	T36	2.40014e+06	1.94526e+06	1.74559e+06	1.78897e+06	2.22631e+06	1.60227e+06	1.76501e+06	1.61561e+06	1.59367e+06	1.69145e+06	1.73011e+06	1.87336e+06	1.59408e+06	2.18918e+06	1.93389e+06	934546	1.16113e+06	1.0086e+06	1.98151e+06	1.63248e+06	1.25013e+06	1.45733e+06	1.41708e+06	1.21841e+06	1.15426e+06	1.31776e+06	975368	868565	1.02574e+06	706373	793330	670282	793876	60719	53318.4	115128
298.11_259.33	298.11	259.33	N2-methylguanosine [(M+H)]+ (C11 H16 N5 O5)	-0.567443	0.224703	0	NA	-0.855867	0.000110104	1	T48	1.02455e+06	1.06668e+06	843290	1.04569e+06	1.0655e+06	906971	863882	856195	826027	1.01503e+06	1.19339e+06	820372	747965	874393	634532	651509	895639	647038	968904	1.13547e+06	753982	750154	849438	783466	825707	730283	981670	535461	633935	818295	484302	448505	449877	111776	120170	162067
330.09_270.66	330.09	270.66	N4-acetylcytidine [(M-H)+(HCOOH)]- (C12 H16 N3 O8)	-0.793166	0.0034676	1	T36	-0.39188	0.395117	0	T12	856708	1.07927e+06	1.01183e+06	907015	328690	647286	880322	800128	686592	599096	579594	646274	549495	288400	219376	463038	385842	279224	1.6552e+06	1.17312e+06	869154	125240	120416	125671	257618	107613	221988	204992	122310	205346	182504	156535	196037	139940	195126	104133
286.1_269.52	286.1	269.52	N4-acetylcytidine [(M+H)]+ (C11 H16 N3 O6)	-0.592523	0.217147	0	T24	-0.645677	0.0386911	0	T12	2.25368e+06	3.33593e+06	1.54885e+06	1.59823e+06	2.83639e+06	1.27139e+06	913561	902139	847999	1.36474e+06	1.74687e+06	1.02188e+06	916101	965700	693844	738422	1.74179e+06	594595	1.70376e+06	3.39625e+06	1.20574e+06	0	0	0	0	14203.6	0	0	0	0	0	0	0	0	0	0
300.22_474.22	300.22	474.22	Nonenoylcarnitine 2 [(M+H)]+ (C16 H30 N O4)	-0.0344855	0.951406	0	NA	-0.072106	0.965887	0	NA	886209	829749	769394	837612	824372	783293	759477	866736	895987	810638	974931	787304	816643	952034	712240	786237	885731	808132	812657	908097	747482	762820	737675	761567	768225	841595	798151	859967	790815	793000	776426	780138	750015	750799	839522	756078
300.22_457.67	300.22	457.67	Nonenoylcarnitine [(M+H)]+ (C16 H30 N O4)	0.0532957	0.924437	0	NA	-0.404421	0.325772	0	T72	884112	831167	733567	818703	813069	777017	794379	847426	847046	789671	865038	768624	829379	872068	740011	793689	896105	799326	795428	809647	811182	772038	792589	820300	742114	919398	849566	821116	759721	844456	737823	809051	785624	770344	755851	779891
319.14_483.81	319.14	483.81	Octanoylglucuronide [(M-H)]- (C14 H23 O8)	0.178697	0.664856	0	NA	-0.805706	0.000438734	1	T48	1.1277e+06	1.00983e+06	910335	1.01133e+06	986497	938320	1.1717e+06	997944	1.09704e+06	1.07675e+06	1.14819e+06	921726	1.02469e+06	1.09038e+06	1.01501e+06	977822	1.03731e+06	1.01878e+06	1.13176e+06	1.07333e+06	948568	936178	931977	960735	760420	1.20514e+06	1.04133e+06	988005	886281	910972	685326	723814	809842	661099	619057	578435
151.04_422.93	151.04	422.93	p-Anisic acid [(M-H)]- (C8 H7 O3)	0.448311	0.536305	0	T36	-0.222588	0.786173	0	NA	1.00585e+06	855295	996696	836525	899618	1.02475e+06	962018	896408	890902	1.2393e+06	1.35797e+06	1.04937e+06	927111	1.07627e+06	937628	1.11921e+06	1.35831e+06	911952	1.00029e+06	1.269e+06	1.17579e+06	807724	1.12242e+06	1.15591e+06	943138	986005	1.32761e+06	923869	1.29078e+06	921150	962748	896648	1.04874e+06	932213	1.23789e+06	1.001e+06
218.1_279.04	218.1	279.04	pantothenic acid [(M-H)]- (C9 H16 N O5)	0.279019	0.593938	0	T24	-0.0344855	0.954796	0	NA	848595	839201	914266	865077	724195	943008	1.08282e+06	996006	966637	1.0472e+06	1.13959e+06	864815	988464	894877	783578	991204	1.07657e+06	843765	1.02346e+06	1.05245e+06	823528	909679	936724	937568	866608	933770	1.04219e+06	1.03903e+06	1.03732e+06	1.02884e+06	906781	977026	1.04509e+06	903528	1.01146e+06	911338
220.12_278.36	220.12	278.36	pantothenic acid [(M+H)]+ (C9 H18 N O5)	-0.159887	0.87768	0	NA	0.285289	0.654189	0	NA	905364	824219	738262	874485	853684	678936	784291	811945	827102	728534	893202	836740	804264	911694	769702	787837	798152	749183	756188	915808	729378	775339	725476	813832	745494	933065	770497	879778	823935	782456	791209	832431	731862	849613	898317	774233
179.06_302.32	179.06	302.32	Paraxanthine [(M-H)]- (C7 H7 N4 O2)	-0.166157	0.678043	0	NA	0.435771	0.267166	0	T72	1.21081e+06	964123	865745	976221	1.10511e+06	886277	899402	848204	840884	919448	890245	974474	985938	1.19443e+06	861554	752440	925381	911092	758337	851746	817473	728470	813858	834310	791952	1.04385e+06	819487	853431	786792	973015	801216	751618	951187	1.0333e+06	956156	1.05878e+06
185.02_55.73	185.02	55.73	Pentose [(M+Cl)]- (C5 H10 Cl O5)	0.404421	0.593938	0	T24	0.178697	0.849015	0	T24	891752	894900	831544	885468	844617	828073	1.04879e+06	980670	976853	897305	963316	890820	1.03618e+06	940657	833154	1.00133e+06	999462	872286	1.04696e+06	974803	819806	1.08927e+06	939595	958433	1.06197e+06	1.17385e+06	1.14049e+06	1.14178e+06	1.07022e+06	1.17052e+06	948889	1.20271e+06	1.15772e+06	997711	996272	900895
263.1_344.94	263.1	344.94	Phenylacetylglutamine [(M-H)]- (C13 H15 N2 O4)	0.222588	0.621013	0	T24	-0.0219453	0.954796	0	NA	718966	789984	813349	823968	674064	831250	1.07786e+06	970807	987285	872326	848475	853871	927179	752483	670667	890394	854760	808178	1.04934e+06	911012	796072	859015	819084	881671	882680	807091	780501	1.05044e+06	849650	963330	821626	999217	918132	816276	860323	818006
265.12_344.31	265.12	344.31	Phenylacetylglutamine [(M+H)]+ (C13 H17 N2 O4)	-0.216318	0.864257	0	NA	-0.479662	0.188879	0	T72	814613	811328	805989	822308	839267	756902	770434	805962	840445	812228	894750	776496	778789	889891	784824	791736	767462	807759	796994	847108	825549	748678	800880	826162	809188	902812	801649	802496	759107	789410	782927	800728	836671	762840	763506	687748
166.09_256.72	166.09	256.72	phenylalanine [M+H]+ (C9 H12 O2 N )	0.0532957	0.924437	0	NA	-0.548632	0.108394	0	T12	895397	995530	808287	804925	1.04352e+06	818364	878991	813750	858371	815192	914453	802410	821808	827174	925832	790813	1.48548e+06	972085	846729	1.05751e+06	848002	512022	460736	590909	664321	572244	705747	490581	774222	747731	502505	491072	542212	464342	456868	688514
165.06_391.82	165.06	391.82	phenyllactic acid [(M-H)]- (C9 H9 O3)	0.423231	0.593938	0	T24	0.247668	0.786173	0	T72	953288	934936	862264	967128	902641	841259	1.03586e+06	1.0226e+06	1.1214e+06	1.17025e+06	1.09668e+06	934989	1.00781e+06	1.08854e+06	835540	994429	1.19766e+06	960856	1.04134e+06	1.03777e+06	893067	825126	872683	837229	497063	633364	608625	788578	732396	758312	810848	893737	910729	1.44971e+06	1.66985e+06	1.38603e+06
172.99_320.84	172.99	320.84	Phenylsulfate/Phenolsulfonic acid [(M-H)]- (C6 H5 O4 S)	0.304099	0.593938	0	NA	-0.33545	0.538493	0	T12	873898	784412	979876	838272	745652	927864	1.02523e+06	886968	942834	1.03917e+06	1.14636e+06	961407	994765	880879	706647	997408	1.08965e+06	790905	1.06555e+06	1.09774e+06	987001	855865	970923	959070	932161	986439	1.10203e+06	1.11221e+06	1.02087e+06	1.03539e+06	893492	934020	963071	851719	1.05799e+06	908365
130.09_55.83	130.09	55.83	pipecolic acid [(M+H)]+ (C6 H12 N O2)	0.0658359	0.924437	0	T24	0.542362	0.112285	0	T12	755377	681773	596069	711234	676570	657358	944160	789466	813905	825205	855235	609361	616675	674488	635991	852237	793799	612214	621040	740541	641182	975998	801747	801211	848646	1.02621e+06	825115	897113	825683	827600	744889	883642	904878	905569	883058	856565
225.09_277.41	225.09	277.41	Porphobilinogen [(M-H)]- (C10 H13 N2 O4)	0.159887	0.684155	0	T24	-0.0344855	0.954796	0	NA	942199	883442	943115	913468	875870	931428	993500	963117	985816	975132	1.09663e+06	908363	971442	1.00251e+06	880315	925509	1.04958e+06	857322	1.00591e+06	1.01254e+06	858509	938832	951817	922621	887296	1.02374e+06	1.06825e+06	1.02718e+06	1.02411e+06	961944	879734	1.00217e+06	1.00718e+06	892373	971164	931581
227.1_276.75	227.1	276.75	Porphobilinogen [(M+H)]+ (C10 H15 N2 O4)	-0.153617	0.87768	0	NA	0.203778	0.766256	0	NA	1.03788e+06	843444	739720	887441	835261	756767	740293	810910	849201	747708	813712	883038	792404	885804	794737	755278	867555	742478	799647	869392	691702	760247	764673	798178	754740	881902	787639	790668	753598	817489	862720	863290	743420	858137	828770	791993
173.09_62.78	173.09	62.78	Pro-Gly (prolylglycine) [(M+H)]+ (C7 H13 N2 O3)	-0.38561	0.864257	0	NA	-0.35426	0.477436	0	T12	1.27324e+06	1.09416e+06	800299	793193	1.07756e+06	917579	1.20648e+06	900704	1.00149e+06	904607	919690	943022	765166	876118	737987	828391	1.26228e+06	725871	785624	1.17183e+06	925721	693991	233963	453642	628277	748439	612412	688532	653723	759954	531708	579287	719369	672439	381798	712178
155.03_319.46	155.03	319.46	pyrocatechol [(M-H)+(HCOOH)]- (C7 H7 O4)	0.329179	0.593938	0	T24	0.0219453	0.954796	0	NA	754286	747038	761590	781796	724573	881341	902839	845307	887462	844125	913826	792411	868981	720410	661625	898379	950918	824161	1.0112e+06	881742	742586	868808	851119	856101	856953	840193	865620	1.02454e+06	863418	969912	808771	891268	891473	877761	859206	762368
154.01_309.84	154.01	309.84	Pyrroledicarboxylic acid [(M-H)]- (C6 H4 N O4)	0.0282154	0.942672	0	NA	-0.216318	0.786173	0	NA	818664	799556	964314	808630	763187	934508	1.162e+06	957659	877413	1.05492e+06	1.059e+06	943344	921879	786183	672041	902113	1.06806e+06	791520	1.10256e+06	1.09689e+06	884022	884975	988502	961152	859767	951146	1.09623e+06	1.09039e+06	1.07188e+06	891334	870652	976454	1.02468e+06	794999	1.02421e+06	964141
87.01_60.21	87.01	60.21	pyruvic acid [(M-H)]- (C3 H3 O3)	0.855867	0.000356855	1	T12	-0.567443	0.0653582	0	T12	647791	672665	757398	790708	774578	965744	1.06139e+06	776554	846941	907733	1.03672e+06	996828	1.24327e+06	1.31625e+06	1.15795e+06	1.11051e+06	1.37325e+06	970741	755666	835883	718151	94266.8	100198	99783.2	89369	123356	92397.7	96414.2	99534.6	110516	61416.1	107373	93846.5	110777	87327.1	68841
191.06_54.42	191.06	54.42	quinic acid [(M-H)]- (C7 H11 O6)	0.39815	0.593938	0	T48	0.818246	0.000309662	1	T12	923451	930379	882311	932628	961370	867455	988892	971640	885552	882545	1.02455e+06	867191	972828	1.01529e+06	935001	1.01484e+06	969673	901099	962858	962567	818554	991499	1.02823e+06	1.0742e+06	1.02694e+06	1.1365e+06	1.13049e+06	1.14747e+06	1.07955e+06	1.14336e+06	1.11619e+06	1.24689e+06	1.13806e+06	1.18099e+06	1.18227e+06	1.10497e+06
377.15_341.77	377.15	341.77	riboflavin b2 [M+H]+ (C17 H21 O6 N4 )	-0.216318	0.864257	0	NA	0.260209	0.707822	0	T72	782446	1.03637e+06	665511	743348	966367	817900	710417	889521	991345	851472	893773	821810	652379	659671	726248	815004	862000	774345	790290	852940	874893	781971	703042	780345	722707	630244	859573	799529	574432	934507	728722	482824	872133	883157	890689	875411
137.03_441.09	137.03	441.09	salicylic acid [(M-H)]- (C7 H5 O3)	0.247668	0.598936	0	T24	0.579983	0.0563031	0	T72	761786	770948	714904	738596	672758	717540	996430	870825	780294	807077	1.00081e+06	943133	872177	780202	673893	715753	846432	764071	973990	833244	659517	643918	885790	765502	777467	838555	909002	1.10628e+06	875128	864227	832623	887378	860193	1.11745e+06	1.57298e+06	1.64503e+06
146.16_46.8	146.16	46.8	spermidine [M+H]+ (C7 H20 N3 )	0.193242	0.864257	0	NA	-0.272749	0.696192	0	NA	670906	731786	0	0	0	695364	0	1.59256e+06	513749	755335	537100	432762	512325	0	282665	853966	6.05635e+06	401423	0	3.95023e+06	4.23373e+06	2.88036e+06	2.93193e+06	508891	1.0075e+06	8.61387e+06	2.45988e+06	3.46606e+06	768530	2.23009e+06	1.30737e+06	554045	694582	1.58375e+06	1.048e+06	1.53832e+06
144.1_56.98	144.1	56.98	Stachydrine [(M+H)]+ (C7 H14 N O2)	-0.0282154	0.954103	0	NA	0.435771	0.26378	0	T24	891033	713342	652095	769671	709213	707495	806610	756916	823850	815194	930124	712921	633496	790414	641482	809944	817321	648637	643117	792213	706180	957999	844840	790852	798914	963735	902403	856516	819443	868914	767205	895941	900986	910643	938133	825928
173.08_380.56	173.08	380.56	suberic acid [M-H]- (C8 H13 O4)	0.197508	0.637629	0	NA	0.0407556	0.954796	0	T24	867337	816152	819229	851878	985383	790340	924739	789466	873757	884154	752113	751288	854273	958305	1.02413e+06	831572	833229	920891	847419	886635	817026	880806	801038	781546	904019	917095	916089	893266	877506	873016	759429	779580	831988	1.00109e+06	883873	845239
349.19_409.5	349.19	409.5	suberic acid [2M+H]+ (C16 H29 O8)	0.272749	0.864257	0	NA	-0.0909162	0.963743	0	T48	815631	790414	714065	790977	785180	861250	770231	811805	850540	787078	933923	742834	829255	1.05152e+06	734656	793931	863524	796084	798938	789145	789434	760317	820124	716599	773734	927430	880934	860631	886442	783586	774102	777574	743046	821160	782795	778041
382.1_283.14	382.1	283.14	Succinyladenosine [(M-H)]- (C14 H16 N5 O8)	0.153617	0.684155	0	NA	0.153617	0.852973	0	NA	1.15729e+06	920294	970571	969979	1.01867e+06	1.00539e+06	1.08476e+06	930689	1.06645e+06	1.17283e+06	1.25225e+06	934217	990283	1.29802e+06	1.01276e+06	1.00018e+06	1.10909e+06	929898	1.05488e+06	1.02734e+06	976246	929756	932135	1.04295e+06	926040	1.15936e+06	1.17579e+06	1.08013e+06	1.15062e+06	1.00185e+06	986699	984934	1.01995e+06	1.1159e+06	1.10526e+06	936606
384.11_282.56	384.11	282.56	Succinyladenosine [(M+H)]+ (C14 H18 N5 O8)	0.00940513	0.979197	0	NA	-0.0407556	0.989086	0	NA	864800	848420	792256	816426	873873	656354	712621	793200	798660	716991	773632	899115	836180	962099	720057	853387	821348	758130	803868	928063	754082	828563	783038	839425	733585	968865	739180	777662	757352	733993	827618	747865	772263	864701	825055	822340
124.01_50.71	124.01	50.71	taurine [M-H]- (C2 H6 O3 N S )	0.0156752	0.966755	0	T24	-0.33545	0.538493	0	T72	732256	683038	924683	926479	759802	880324	1.08866e+06	990512	1.04121e+06	963598	773728	579789	1.11589e+06	842561	751895	896620	728289	856920	1.01749e+06	1.14984e+06	916030	1.02445e+06	885581	1.00398e+06	660499	937235	700612	826842	884359	1.08422e+06	688430	1.02767e+06	1.16296e+06	841078	833020	690561
148_51.52	148	51.52	taurine [M+Na]+ (C2 H7 O3 N Na S )	0.0909162	0.908829	0	NA	0.216318	0.750413	0	NA	909681	759133	786242	671922	722751	739367	523515	832338	790187	738355	1.23592e+06	686249	773347	716941	858782	813378	768409	759815	921401	825937	704657	906573	835730	712865	803785	795759	783294	1.01459e+06	698962	825319	704970	925801	961194	915620	821697	837248
463.23_473.43	463.23	473.43	Testosterone glucuronide [(M-H)]- (C25 H35 O8)	0.429501	0.593938	0	T24	0.122267	0.879219	0	NA	1.01819e+06	902583	935258	953881	931495	922137	1.12988e+06	1.07384e+06	1.09179e+06	1.04602e+06	1.23843e+06	990007	1.06061e+06	1.15101e+06	891005	1.04639e+06	1.16017e+06	980799	1.06056e+06	1.10987e+06	957931	898252	985815	1.01686e+06	935413	1.11118e+06	1.14678e+06	1.0675e+06	1.14843e+06	1.14759e+06	991278	979129	1.06098e+06	1.08875e+06	1.07992e+06	955363
465.25_473.34	465.25	473.34	Testosterone glucuronide [(M+H)]+ (C25 H37 O8)	0.0407556	0.951406	0	NA	0.0846462	0.963743	0	NA	821765	857528	740891	857304	815738	594514	785737	794833	926567	916843	1.00206e+06	707515	814832	971567	713552	766033	863659	794171	862662	894354	725159	724169	747897	698994	749168	857000	823595	813650	762388	723931	716353	880565	796383	779166	857778	819946
367.16_517.41	367.16	517.41	Testosterone sulfate [(M-H)]- (C19 H27 O5 S)	0.253938	0.593938	0	T24	-0.210048	0.786173	0	NA	883963	818998	942659	847900	737676	959215	1.22554e+06	990693	1.14177e+06	1.07914e+06	1.1966e+06	1.0251e+06	1.02296e+06	949594	683900	1.05944e+06	1.11005e+06	816831	1.05824e+06	1.15107e+06	828082	904493	1.00552e+06	984020	981275	984505	1.12498e+06	1.15677e+06	1.12985e+06	1.0376e+06	921654	995682	1.03386e+06	846158	958404	965356
182.08_373.88	182.08	373.88	Tetrahydrohippuric acid [(M-H)]- (C9 H12 N O3)	0.197508	0.637629	0	NA	-0.235128	0.786173	0	NA	852221	819614	948396	863044	771576	913095	1.02201e+06	919779	1.00269e+06	1.04694e+06	1.09778e+06	877616	956603	780072	728200	986834	1.02645e+06	845861	1.03813e+06	1.07134e+06	950129	824417	958067	964015	863834	893230	1.08922e+06	1.05521e+06	999277	947682	895552	893306	1.04217e+06	807743	1.03099e+06	912409
184.1_373.44	184.1	373.44	Tetrahydrohippuric acid [(M+H)]+ (C9 H14 N O3)	0.216318	0.864257	0	NA	-0.184968	0.801629	0	NA	866617	800301	772989	814962	782281	700915	777739	805363	936386	787522	976018	787247	783236	923151	721553	792824	881768	865100	819780	859538	779413	710959	793284	792616	783946	814848	815024	880124	779155	742627	785085	843724	716433	772636	777347	857027
181.07_281.43	181.07	281.43	Theobromine [(M+H)]+ (C7 H9 N4 O2)	-0.153617	0.87768	0	NA	-0.00940513	0.99015	0	NA	495253	983211	879017	771153	945711	507842	865793	838876	762195	770550	762016	870469	881143	856364	719090	836845	643407	805792	653757	872920	638747	861616	808192	863925	862800	861604	521712	783471	666575	575317	840833	753066	744647	887282	789018	746301
181.07_301.64	181.07	301.64	Theophylline [(M+H)]+ (C7 H9 N4 O2)	-0.191238	0.864257	0	NA	0.0783761	0.963743	0	NA	584854	941307	778124	892858	884142	707279	882297	840818	875275	801968	917238	856873	803185	840934	771217	753406	835910	798810	650018	872430	704384	836503	768172	819904	763130	921538	706865	853294	675991	609634	783962	754049	762047	781827	866017	772684
117.02_117.83	117.02	117.83	Threonolactone [(M-H)]- (C4 H5 O4)	0.511012	0.329266	0	T24	0.761815	0.00180634	1	T12	1.42182e+06	1.33553e+06	1.02905e+06	1.45676e+06	1.03855e+06	1.19792e+06	2.52655e+06	2.59751e+06	1.97481e+06	1.33948e+06	1.73394e+06	1.54868e+06	2.35305e+06	1.24204e+06	1.42626e+06	2.38141e+06	1.83724e+06	2.17025e+06	3.25167e+06	1.12886e+06	921811	6.00064e+06	8.27378e+06	3.84695e+06	7.97211e+06	8.46035e+06	8.27633e+06	1.4118e+07	8.72719e+06	1.16839e+07	8.27061e+06	1.93882e+07	1.14983e+07	8.34014e+06	9.28034e+06	1.06919e+07
244.15_326.3	244.15	326.3	Tiglylcarnitine/2-ethylacrylylcarnitine [(M+H)]+ (C12 H22 N O4)	0.0846462	0.908829	0	NA	-0.00940513	0.99015	0	NA	914062	779626	704044	821078	817490	781229	733741	763140	887069	817432	888144	772433	786295	919955	751480	789039	806627	813003	790090	875128	764731	760596	804321	750579	821302	934634	820891	832217	790352	790068	762313	827363	654956	808862	818424	770747
158.08_304.68	158.08	304.68	Tiglylglycine/3-methylcrotonylglycine [(M+H)]+ (C7 H12 N O3)	0.203778	0.864257	0	NA	0.222588	0.736176	0	NA	769287	899052	749714	780810	853099	702688	843406	784023	903212	781322	892177	846939	874589	972567	715249	803321	772581	877145	741756	832877	693751	806158	767307	831939	769863	881885	764075	844088	735438	682334	770034	787257	793377	777139	870056	827898
172.02_54.54	172.02	54.54	trigonelline [(M+Cl)]- (C7 H7 Cl N O2)	0.222588	0.621013	0	NA	0.0282154	0.954796	0	NA	789490	790625	883553	817308	695694	862484	920948	883199	950965	909205	1.00944e+06	840626	1.01977e+06	774980	681111	1.03569e+06	915412	779070	985458	1.10994e+06	899823	892974	873814	936082	967392	898345	1.07968e+06	985366	998635	983600	941394	1.14974e+06	1.0785e+06	799567	958625	944731
138.05_54.51	138.05	54.51	trigonelline [(M+H)]+ (C7 H8 N O2)	0.178697	0.864257	0	NA	0.567443	0.0983074	0	T12	770109	702873	678428	800919	705680	747460	844850	797868	734050	810188	856416	701063	668395	779050	729216	804735	792552	709869	690999	786237	770667	892647	813079	801285	815577	928561	890349	807422	810594	841828	781872	945231	911401	914921	905276	816326
76.08_53.73	76.08	53.73	trimethylamine oxide [(M+H)]+ (C3 H10 N O)	-0.37934	0.864257	0	NA	-0.906027	6.35375e-06	1	T12	1.0842e+06	1.31074e+06	806173	878115	1.33629e+06	957079	989545	931770	929727	984280	908689	833459	899713	838344	746716	785242	2.07619e+06	819934	837116	1.24975e+06	820080	324373	180103	453676	449069	213624	207564	129329	350905	181583	66443.9	94646.4	125135	30481	31173.7	81195
161.11_334.46	161.11	334.46	tryptamine [(M+H)]+ (C10 H13 N2)	-0.0282154	0.954103	0	T36	-0.115997	0.940652	0	T12	887050	1.06879e+06	996954	654798	630095	985123	599606	768749	1.10713e+06	881616	790851	691665	921334	1.07714e+06	721753	771524	1.10218e+06	670023	849028	931112	805422	698136	680308	771592	601063	1.1346e+06	782765	919219	803315	667278	893869	592043	643387	761474	798747	996263
328.25_534.79	328.25	534.79	Undecenoylcarnitine/Dimethylnonenoylcarnitine [(M+H)]+ (C18 H34 N O4)	-0.128537	0.87768	0	NA	-0.680304	0.0211746	0	T48	934862	829609	758976	790068	779988	846111	779267	829841	851994	850304	927951	814460	823343	950286	741185	761213	814520	783544	825933	830384	808338	807477	836220	846528	754257	903871	880863	825548	839635	787008	703031	785427	709475	699568	712424	645120
121.07_60.8	121.07	60.8	urea [(2M+H)]+ (C2 H9 N4 O2)	-0.184968	0.864257	0	NA	-0.235128	0.734601	0	NA	1.1428e+06	906342	720627	761536	853051	617916	1.15734e+06	856814	1.09541e+06	824972	850905	831105	628315	720875	693870	832024	1.32205e+06	709681	761666	806197	764413	1.07288e+06	859452	742232	745802	914218	648011	908430	794116	784352	717462	681818	1.11408e+06	798901	721510	718269
167.02_72.19	167.02	72.19	uric acid [(M-H)]- (C5 H3 N4 O3)	-0.235128	0.618566	0	NA	0.00940513	0.978541	0	NA	604521	1.56665e+06	1.04296e+06	1.92759e+06	543847	485829	1.91104e+06	1.07459e+06	2.31556e+06	869343	872115	1.33234e+06	1.05721e+06	475243	523504	721880	385373	1.65753e+06	963636	459958	346104	1.06647e+06	250116	731308	452885	1.13659e+06	742749	1.74833e+06	287727	2.1877e+06	326122	701799	1.31307e+06	646997	379609	529626
337.06_62.58	337.06	62.58	uric acid [(2M+H)]+ (C10 H9 N8 O6)	-0.554903	0.23571	0	T48	0.0783761	0.963743	0	NA	794561	918721	1.00485e+06	866169	1.04364e+06	1.00066e+06	916802	808236	750546	832458	4.25342e+06	838394	689240	485081	713632	862647	639935	800214	847901	594501	1.07884e+06	728164	662638	750047	801378	433704	609185	701997	787807	877904	552464	601752	778249	795469	823270	869647
245.08_62.52	245.08	62.52	Uridine [(M+H)]+ (C9 H13 N2 O6)	-0.184968	0.864257	0	NA	-0.0971863	0.957803	0	NA	682309	768378	880762	788441	908215	864490	670817	789486	625639	787787	817095	879139	764712	850548	766372	801914	713515	689261	820812	630537	907287	692763	950628	852307	818501	864080	862716	978876	1.00518e+06	929558	722312	932087	683071	808382	764030	818477
283.07_252.98	283.07	252.98	xanthosine [(M-H)]- (C10 H11 N4 O6)	-0.00940513	0.970454	0	NA	-0.548632	0.082407	0	T72	1.1425e+06	974644	957525	979083	985047	909625	1.03673e+06	1.01901e+06	1.05291e+06	1.02971e+06	1.10657e+06	978667	995883	1.16137e+06	905787	948866	1.09491e+06	921398	987340	1.05045e+06	902504	1.0104e+06	902344	934215	841776	1.0512e+06	1.05005e+06	999880	970102	998834	826440	906433	967471	736292	701988	683643
285.08_252.47	285.08	252.47	xanthosine [(M+H)]+ (C10 H13 N4 O6)	0.147347	0.87768	0	T24	-0.492202	0.185001	0	T48	828301	816069	739683	780714	826907	851209	839657	854513	865815	735617	930261	778883	705888	834039	754849	801535	1.18402e+06	901243	848104	788056	800564	731345	806464	721046	764859	836063	1.25596e+06	818139	825907	1.141e+06	701101	781764	767626	548234	579030	649966
206.04_306.9	206.04	306.9	Xanthurenic acid [(M+H)]+ (C10 H8 N O4)	-0.109726	0.908829	0	NA	0.523552	0.137367	0	T72	827793	810718	761129	832866	828592	691005	781736	754459	841478	722567	866783	778824	776680	820928	737869	734031	853244	761441	770561	856029	782366	763667	744422	762064	707582	879823	842017	833778	728880	785253	804293	811701	804410	911458	905118	885768
