# Supplementary material for: Impact of collection conditions on the metabolite content of human urine samples as analyzed by liquid chromatography coupled to mass spectrometry and nuclear magnetic resonance spectroscopy
Source: Metabolomics. 2014 Dec 23;11(5):1095–105. doi: 10.1007/s11306-014-0764-5 (PMC4559108; doi:10.1007/s11306-014-0764-5)
Supplement: Supplementary file 4 — Supplementary material 4 (XLSX 235 kb) [file 11306_2014_764_MOESM4_ESM.xlsx]

## Sheet: RouxEtAl14a-sup_Exp2_annotatedP
	mzmed	rtmed	ID	4°C_correlation	4°C_adjusted-Pvalue	4°C_significant	4°C_first-significant-time	Pres_correlation	Pres_adjusted-Pvalue	Pres_significant	Pres_first-significant-time	RT_correlation	RT_adjusted-Pvalue	RT_significant	RT_first-significant-time	AcB0.1	AcB0.2	AcB0.3	AcB12.1	AcB12.2	AcB12.3	AcB24.1	AcB24.2	AcB24.3	AcB48.1	AcB48.2	AcB48.3	AcB72.1	AcB72.2	AcB72.3	F0.1	F0.2	F0.3	F12.1	F12.2	F12.3	F24.1	F24.2	F24.3	F48.1	F48.2	F48.3	F72.1	F72.2	F72.3	RT0.1	RT0.2	RT0.3	RT12.1
storage																Pres	Pres	Pres	Pres	Pres	Pres	Pres	Pres	Pres	Pres	Pres	Pres	Pres	Pres	Pres	4°C	4°C	4°C	4°C	4°C	4°C	4°C	4°C	4°C	4°C	4°C	4°C	4°C	4°C	4°C	RT	RT	RT	RT
duration																0	0	0	12	12	12	24	24	24	48	48	48	72	72	72	0	0	0	12	12	12	24	24	24	48	48	48	72	72	72	0	0	0	12
113.0596_271.42	113.06	271.42	(2-methoxyethoxy)propanoic acid [(M+H)-2(H2O)]+ (C6 H9 O2)	0.0218218	0.944728	0	NA	-0.152753	0.982225	0	T12	0.0545545	0.894258	0	NA	878166	983817	825692	589078	799000	610275	965219	936160	885999	823273	596986	776877	878516	800074	824404	893259	801984	784375	779316	727599	588677	608076	731643	859350	779058	881543	722877	847378	958174	718819	762601	819346	711849	754115
158.0807_273.26	158.081	273.26	(ethoxycarbonyl)-hydroxypyrrolidine-carboxylic acid_(methoxyacetyl)-hydroxypyrrolidine-carboxylic acid [(M+H)-(HCOOH)]+ (C7 H12 N O3)	0.425525	0.223168	0	T48	0.0109109	0.982225	0	T24	0.545545	0.102862	0	T72	743464	877131	857702	639607	839032	612535	955553	1.01774e+06	1.00815e+06	803333	643724	674538	929193	795401	752312	775930	734988	723181	760963	639115	621149	756517	729077	911121	895594	951530	869742	857371	869737	719858	799000	803490	774722	611999
259.1284_308.57	259.128	308.57	(gamma)glu-leu(ile) [(M-H)]- )C11 H19 N2 O5)	-0.163663	0.967239	0	T24	0.098198	0.823466	0	NA	-0.37097	0.475988	0	NA	835052	758403	839507	835352	786937	739517	825440	762372	784976	707062	812389	898805	858200	803062	788948	774897	772329	740862	800969	746492	821502	718548	700120	669220	809113	777416	737080	729296	688000	820151	759785	842909	879835	727439
261.1443_312.01	261.144	312.01	(gamma)glu-leu(ile) [(M+H)]+ (C11 H21 N2 O5)	0.458258	0.202469	0	NA	-0.098198	0.982225	0	T12	-0.229129	0.513395	0	NA	884224	883172	856840	748897	834730	770175	884993	959333	984802	885455	647841	807148	874138	763946	875862	801992	750237	728344	888717	777772	670937	672797	819790	834214	850424	897774	778643	896931	821436	771810	798409	837711	682752	791435
103.0394_138.13	103.039	138.13	(s)-3-hydroxybutyric acid [(M-H)]- )C4 H7 O3)	0.0436436	0.967239	0	NA	0.229129	0.558633	0	NA	0.185485	0.897829	0	NA	874002	720653	955156	987823	820394	717732	964101	901830	794690	797011	735469	936006	728136	1.05365e+06	1.01843e+06	483595	934669	731088	790858	729761	634898	777193	833166	633782	658449	673367	725265	764364	753832	732442	613183	555775	870524	751494
188.0919_57.35	188.092	57.35	1-aminocyclohexanecarboxylic acid [(M-H)+(HCOOH)]- )C8 H14 N O4)	0.272772	0.967239	0	T72	0.294594	0.461961	0	NA	0.632832	0.0522471	0	T72	685656	673811	857296	720938	821617	808075	702898	742589	972830	796113	868098	734338	739263	822120	809541	738651	783608	763396	766878	854222	968798	828108	879043	771731	779440	834391	725855	809943	810399	879748	694213	821915	770406	806625
146.1048_57.03	146.105	57.03	1-aminocyclohexanecarboxylic acid [(M+H)]+ (18O) (C7 H14 N O 18O)	0.61101	0.11166	0	T48	-0.338238	0.982225	0	T12	0.207307	0.549447	0	NA	828219	877087	811122	466765	697153	612076	747846	837398	729223	667964	524683	732634	758936	599490	732129	817387	799000	770207	747145	665787	602337	681709	971630	913328	885196	873757	926106	890163	889949	915308	1.01861e+06	824923	846136	725179
282.1184_62.62	282.118	62.62	1-methyladenosine [(M+H)]+ (C11 H16 N5 O4)	0.185485	0.599369	0	NA	0.0436436	0.982225	0	NA	0	1	0	NA	752472	810468	748221	436628	864117	492572	935472	710081	977928	803934	632698	743669	921356	691986	766558	786055	903224	827827	896078	558291	500329	464363	875968	858404	867612	875776	799035	948200	894596	711064	864068	851775	790088	688563
170.0919_50.06	170.092	50.06	1-methylhistidine [(M+H)]+ (C7 H12 N3 O2)	0.207307	0.549447	0	NA	-0.283683	0.982225	0	T48	0.130931	0.739845	0	NA	710012	794985	847259	549810	763849	660656	767284	843666	742461	695919	611423	694001	749843	745855	667890	811498	841639	780952	823167	817820	702681	711806	997009	804667	868121	910962	760415	823224	906985	778851	869558	829036	792236	773735
137.0705_52.78	137.071	52.78	1-methylnicotinamide [(M)]+ (C7 H9 N2 O)	0.327327	0.339297	0	NA	-0.272772	0.982225	0	NA	0.643743	0.0371984	0	T72	661760	794705	799000	533779	709233	531145	686906	786322	755647	700300	505894	623176	748098	681459	643619	841824	902172	815047	930034	790674	671536	735394	987118	903336	907455	934678	773611	939519	999238	778114	849554	901675	673253	829576
181.0355_240.5	181.036	240.5	1-methyluric acid [(M-H)]- )C6 H5 N4 O3)	-0.218218	0.967239	0	NA	0.141842	0.720152	0	NA	0.152753	0.938878	0	NA	790065	837138	704504	814174	777276	932400	760166	882761	827428	777836	840420	844422	822343	813451	804695	751668	821384	866064	791736	741236	794684	866724	762977	688649	814669	815393	13972	774800	760919	768416	694177	779578	868432	816086
183.0505_240.27	183.05	240.27	1-methyluric acid [(M+H)]+ (C6 H7 N4 O3)	0.523723	0.166096	0	NA	-0.218218	0.982225	0	NA	0.283683	0.419419	0	NA	807365	821089	797646	606426	817684	574665	902677	926973	808473	799000	643356	721565	797612	736005	805270	744679	701808	833418	779237	735707	618794	655057	811083	818494	975863	835679	777522	861931	826604	782647	805367	724198	771054	758140
211.0454_258.85	211.045	258.85	1-Methylxanthine [(M-H)+(HCOOH)]- )C7 H7 N4 O4)	-0.218218	0.967239	0	NA	0.250951	0.514553	0	T24	0.37097	0.475988	0	T12	825471	780799	804477	846357	751892	1.0188e+06	882046	920616	869108	823249	865405	887406	824949	864948	839052	748746	785312	942256	834328	781884	826873	919440	750788	777616	816275	854749	8800.75	803972	774298	771775	803069	710106	779557	805484
195.0512_277.71	195.051	277.71	1,3-dimethyluric acid [(M-H)]- )C7 H7 N4 O3)	0.0545545	0.967239	0	NA	0.294594	0.461961	0	NA	0.0218218	1	0	NA	814511	758201	855495	828452	781602	951289	866915	807405	843201	864131	859278	811421	814920	898568	829918	701660	757564	825781	809376	692679	769985	896834	762868	763690	818174	808511	370589	779679	703471	778938	784229	786361	873672	773519
197.0662_277.13	197.066	277.13	1,3-dimethyluric acid [(M+H)]+ (C7 H9 N4 O3)	0.24004	0.48525	0	NA	0.0327327	0.982225	0	T24	0.196396	0.574243	0	T24	791239	749380	781696	608657	842569	560390	906950	1.11605e+06	906760	734082	574654	615008	723242	819772	852124	752006	771870	813992	959076	837198	614435	647676	735610	838046	800376	892072	785557	793508	954689	804907	786831	776034	799948	677723
195.0512_294.85	195.051	294.85	1,7-dimethyluric acid [(M-H)]- )C7 H7 N4 O3)	0.229129	0.967239	0	T12	0.185485	0.624205	0	NA	-0.349149	0.532108	0	NA	830744	822399	844045	807531	810097	930097	928480	811315	856873	825810	798569	836643	837102	851234	897806	792477	778472	771189	805162	836808	863283	848506	842146	740485	905848	859749	137293	846737	832119	780325	774611	821485	964459	887128
197.0662_294.64	197.066	294.64	1,7-dimethyluric acid [(M+H)]+ (C7 H9 N4 O3)	0.0872872	0.799429	0	NA	-0.141842	0.982225	0	NA	0.261861	0.454031	0	NA	873139	818271	1.03478e+06	678249	818507	553836	906355	1.04867e+06	957871	823907	610654	720928	783640	749336	954112	929981	788904	910636	946066	785479	577178	713976	795104	752081	821013	924276	729429	971114	967694	706357	828895	799000	719186	678836
120.0437_278.69	120.044	278.69	2-aminobenzoic acid [(M+H)-(H2O)]+ (C7 H6 N O)	0.49099	0.176443	0	T48	-0.109109	0.982225	0	NA	0.261861	0.454031	0	NA	813625	739524	897310	607114	834799	590785	922215	1.2007e+06	940986	774181	583617	755408	810342	833540	708125	793211	736237	750808	810469	639078	556058	625526	810624	923678	870622	897449	799000	996994	874133	699103	918458	804737	742157	701351
110.0596_60.29	110.06	60.29	2-aminophenol [(M+H)]+ (C6 H8 N O)	0.392792	0.259052	0	T48	-0.414614	0.982225	0	T48	0.589188	0.069865	0	T72	783050	775269	753516	423821	769829	498190	749674	728699	782551	651364	508684	626271	741652	639408	689774	860741	909521	821832	1.04132e+06	593175	602509	520305	1.01515e+06	972355	1.02848e+06	1.02518e+06	961694	1.10079e+06	1.00214e+06	811470	904425	966575	834156	694234
201.112_390.68	201.112	390.68	2-ethylsuberic acid [(M-H)]- )C10 H17 O4)	-0.141842	0.967239	0	NA	0.207307	0.597412	0	NA	-0.098198	0.957909	0	NA	739536	682394	1.04102e+06	780112	666911	925351	1.06822e+06	992630	822534	799971	941090	898422	814370	852449	887555	673685	711581	861223	726076	699146	1.02557e+06	913480	763529	758716	793490	690305	782924	688439	644180	790470	720369	819222	945391	776897
117.0549_272.05	117.055	272.05	2-hydroxy-2-methylbutyric acid [(M-H)]- )C5 H9 O3)	-0.098198	0.967239	0	NA	0.305505	0.455168	0	NA	0.141842	0.938878	0	NA	888502	783175	896671	858279	873942	997387	1.00273e+06	808938	893840	961651	916208	863253	863283	991947	993688	707513	848775	907033	889566	683795	917239	895299	875708	719930	785542	797879	1.88599e+06	822245	816078	788663	681888	742732	891917	853178
151.0392_375.39	151.039	375.39	2-hydroxyphenylacetic acid/ 4-hydroxy-2-methylbenzoic acid [(M-H)]- )C8 H7 O3)	-0.130931	0.967239	0	NA	0.250951	0.514553	0	NA	0.130931	0.938878	0	NA	1.03588e+06	961627	956498	942119	768210	1.05223e+06	1.02403e+06	1.00952e+06	816691	872581	1.06922e+06	970608	1.00786e+06	975975	1.06776e+06	694602	809864	874605	809041	736445	875267	789294	740889	620769	833926	893610	600467	742644	757355	762538	676084	762502	1.02054e+06	806540
181.0495_366.93	181.049	366.93	2-methylbenzoic acid [(M-H)+(HCOOH)]- )C9 H9 O4) | homovanillic acid/ isohomovanillic acid [M-H]- )C9 H9 O4)	-0.250951	0.967239	0	NA	0.621921	0.0553759	0	T72	0.152753	0.938878	0	NA	872883	973230	1.00415e+06	818004	869999	1.01723e+06	1.01428e+06	1.01761e+06	694464	905052	1.00982e+06	1.11263e+06	1.10803e+06	1.10427e+06	1.08429e+06	671053	762721	1.00144e+06	799813	803820	868111	814910	752617	470247	883378	709587	513898	749714	610955	819695	526048	697469	998949	831677
160.0966_312.12	160.097	312.12	2-methylbutyrylglycine/(iso)valerylglycine [(M+H)]+ (C7 H14 N O3)	-0.0763763	0.824992	0	T24	-0.109109	0.982225	0	NA	0.283683	0.419419	0	NA	898967	876883	963627	686632	774579	879082	962525	870492	964951	864683	800181	949088	839991	716722	1.02734e+06	790060	972700	755564	961181	776234	611812	747052	673541	730178	1.0547e+06	734284	692163	921122	799000	733298	712123	766933	855421	754101
158.0809_308.42§1	158.081	308.42	2-methylbutyrylglycine/(iso)valerylglycine [(M-H)]- )C7 H12 N O3)§1	0.152753	0.967239	0	NA	0.600099	0.0704655	0	T24	-0.0327327	1	0	NA	838206	788113	828215	821198	764607	900586	912177	884370	891867	846156	902873	992171	983046	826272	939635	737725	773103	864471	768258	739742	806384	847508	775243	772741	788051	870080	185575	775718	771165	828965	837951	742505	862306	835943
158.0809_326.41§2	158.081	326.41	2-methylbutyrylglycine/(iso)valerylglycine [(M-H)]- )C7 H12 N O3)§2	0.349149	0.965677	0	NA	0.392792	0.31201	0	NA	-0.0327327	1	0	NA	809291	695170	994536	845301	933935	875571	1.10706e+06	891807	779358	976291	831808	945275	954641	955411	938368	743612	887901	782381	793564	781231	864490	966717	898697	737830	921570	820797	7.96779e+06	843417	795025	878985	809766	769402	932541	890698
192.0655_369.56	192.065	369.56	2-methylhippuric acid (ortho-methylhippuric acid) [(M-H)]- )C10 H10 N O3)	-0.294594	0.967239	0	NA	0.272772	0.487958	0	NA	-0.109109	0.938878	0	NA	951036	794882	953618	876718	767030	877404	984222	866435	784453	891216	928026	950671	940443	918477	1.01823e+06	765215	880025	842865	927202	746856	897968	830650	797068	706918	807228	852830	716603	797000	780424	804750	726506	786456	1.02494e+06	832398
194.0808_364.4	194.081	364.4	2-methylhippuric acid (ortho-methylhippuric acid) [(M+H)]+ (C10 H12 N O3)	0.207307	0.549447	0	NA	-0.0327327	0.982225	0	NA	0.709208	0.0149481	0	T72	327241	849276	873174	697307	881138	600005	867788	924501	943970	728509	615098	756994	837534	767994	808654	762036	773441	802377	894238	728655	604433	706938	931904	881617	888647	849262	739834	815869	899496	710504	779908	326098	714688	755376
193.0603_279.16	193.06	279.16	2-pyridylacetylglycine [(M-H)]- )C9 H9 N2 O3)	-0.0218218	0.98425	0	NA	-0.414614	0.271964	0	T48	-0.152753	0.938878	0	T24	861777	847138	913319	829166	759929	1.14864e+06	864868	861096	803652	804246	814898	794114	819186	832109	847060	682530	786621	890565	800939	695927	832984	819417	768168	780679	744756	824673	4591.02	842067	670894	833429	823829	859095	881356	839554
195.0756_278.67	195.076	278.67	2-pyridylacetylglycine [(M+H)]+ (C9 H11 N2 O3)	0.425525	0.223168	0	NA	-0.152753	0.982225	0	T48	0.392792	0.247539	0	NA	799000	875935	994294	579453	822823	612107	994616	1.11233e+06	1.01652e+06	763958	588165	763858	845933	815519	770613	766159	797354	776787	820833	684857	591192	607237	833253	902565	927709	890959	763155	924315	1.01094e+06	758727	779663	822030	746503	721352
141.0549_364.52	141.055	364.52	2,2-dimethylglutaric acid [(M-H)-(H2O)]- )C7 H9 O3)	0.196396	0.967239	0	NA	0.480079	0.196636	0	NA	-0.261861	0.802354	0	NA	810591	889805	1.1775e+06	932958	859148	787537	1.29444e+06	971721	850347	955220	1.0551e+06	1.11956e+06	1.13165e+06	1.15692e+06	1.11151e+06	677340	783980	861748	791825	875278	939489	1.02359e+06	774948	676873	1.024e+06	956236	834301	728644	826865	884055	807793	739677	1.10771e+06	914505
153.0183_333.96	153.018	333.96	2,5-dihydroxybenzoic acid [(M-H)]- )C7 H5 O4)	-0.0872872	0.967239	0	NA	0.185485	0.624205	0	NA	0.141842	0.938878	0	NA	911964	864293	785304	854687	721988	950975	852811	860369	815214	814421	949979	895757	854683	874070	912989	673427	802748	844011	822513	701552	773885	862206	692139	655221	729371	804881	793595	821644	678721	756057	704611	789385	893951	798026
302.2317_484.95	302.232	484.95	2,6 dimethylheptanoyl carnitine [(M+H)]+ (C16 H32 N O4)	0.49099	0.176443	0	NA	-0.130931	0.982225	0	NA	0.512812	0.129531	0	T72	826422	893527	970188	620416	894447	605294	861930	941082	909353	826866	645856	770650	907126	799000	849883	722081	743294	791475	815783	581758	541872	640002	806471	851993	912350	887332	787470	873871	969212	688519	784655	772068	779115	722348
117.0549_237.71	117.055	237.71	3-hydroxy-3-methylbutyric acid (3-hydroxyisovaleric acid) [(M-H)]- )C5 H9 O3)	-0.0436436	0.967239	0	NA	0.338238	0.395252	0	T72	0.196396	0.890049	0	T48	748091	826113	839780	743226	853372	990003	971325	950274	753583	807442	771931	878395	873489	924093	964573	672904	814763	955034	860012	769738	820932	880562	811125	710956	805289	733481	13830.7	873205	861397	778343	619778	774949	865663	794095
101.0593_237.54	101.059	237.54	3-hydroxy-3-methylbutyric acid (3-hydroxyisovaleric acid) [(M+H)-(H2O)]+ (C5 H9 O2)	0.0654654	0.844664	0	NA	0.294594	0.982225	0	NA	0.0436436	0.895046	0	NA	556519	740962	824923	618854	736959	543625	827947	683524	809183	840783	615877	630493	770391	822021	804880	849214	683080	965474	752689	666536	584143	601992	813782	757815	923388	794653	864655	635068	799000	842264	874657	858312	774406	811682
152.0344_270.25	152.034	270.25	3-hydroxyanthranilic acid [(M-H)]- )C7 H6 N O3)	-0.37097	0.932142	0	NA	0.272772	0.487958	0	T72	0.0436436	1	0	NA	746993	853874	851027	883177	790751	915767	883334	836019	888455	792183	827921	811118	895122	909642	864409	770508	808623	942844	853683	738518	871511	821099	763006	783744	823273	819161	0	744935	808507	768735	851105	729577	879654	779377
154.0511_269.48	154.051	269.48	3-hydroxyanthranilic acid [(M+H)]+ (C7 H8 N O3)	0.338238	0.325236	0	NA	-0.098198	0.982225	0	T12	0.545545	0.102862	0	T72	823048	905605	892569	614758	783529	700126	949318	928778	881380	790497	705413	696703	950607	717224	727948	774788	814164	773181	842895	755458	626696	698217	784376	833827	878622	963197	751689	938496	1.02601e+06	713832	810962	776046	811564	774005
151.0392_359.26	151.039	359.26	3-Hydroxyphenylacetate isomère 1 (M-H)- | 4-hydroxyphenylacetic acid [(M-H)]- )C8 H7 O3)	0.141842	0.967239	0	NA	0.272772	0.487958	0	NA	0	1	0	NA	738521	800321	867584	821407	742284	795966	904264	721516	797416	778926	740002	852438	872024	842301	836218	631457	723414	848398	690175	722750	833121	799510	786924	708878	843862	809588	780868	781146	718046	792612	738480	679913	877185	776609
135.0436_368.24	135.044	368.24	3-hydroxyphenylacetic acid [(M+H)-(H2O)]+ (C8 H7 O2)	0.425525	0.223168	0	NA	-0.24004	0.982225	0	NA	0.665565	0.0291862	0	T48	745711	947898	1.04098e+06	635362	885034	615822	820960	979595	1.06459e+06	716822	620087	783196	819929	720638	818078	672492	754071	799000	817745	618004	617743	622099	892207	820728	894395	854836	626193	935625	858119	640103	759980	794540	692150	695691
140.0336_62.89	140.034	62.89	3-hydroxypicolinic acid [(M+H)]+ (C6 H6 N O3)	0.0872872	0.799429	0	NA	-0.37097	0.982225	0	T48	0.447347	0.17843	0	T72	801699	817346	732923	481728	747112	499665	799000	682531	906628	722772	584972	569106	705577	539530	688457	840088	936135	755371	997571	481504	545530	519776	921948	948087	821509	897740	838727	979381	895965	729020	824624	776200	803585	692345
336.0697_372.01	336.07	372.01	3-indole carboxylic acid glucuronide [(M-H)]- )C15 H14 N O8)	0.0545545	0.967239	0	NA	0.272772	0.487958	0	NA	-0.807406	0.00176082	1	T48	815952	817071	951696	812904	762844	837734	918706	817297	814717	759027	831989	884666	852730	872659	927045	754649	804533	846760	847792	719300	849780	792839	762812	715434	836365	919349	781961	829758	778900	816906	785272	809065	940717	819237
162.0544_371.88	162.054	371.88	3-indole carboxylic acid glucuronide [(M+H)-(C6H8O6)]+ (C9 H8 N O2)	0.305505	0.374929	0	NA	-0.196396	0.982225	0	NA	-0.709208	0.0149481	0	T48	820843	871259	1.02365e+06	670983	941540	662555	965606	969953	1.15964e+06	799000	552336	959193	874027	759930	809092	932178	892508	702602	761648	700701	647713	723965	871678	974033	965243	931970	830394	810716	969304	773335	787432	726367	843357	830042
129.0548_317.71	129.055	317.71	3-methyl-2-oxovaleric acid (M-H)-	-0.49099	0.626135	0	NA	-0.665565	0.0335649	0	T72	-0.861961	0.000309673	1	T48	953339	980292	864491	909356	802949	984573	844654	900391	837673	816078	882165	867151	817703	774284	800271	716419	821403	867541	903301	746368	862331	767316	744924	601463	817360	815486	661295	738422	681325	739859	646100	785281	904694	810581
159.0655_342.62	159.065	342.62	3-methyladipic acid/ Pimelic acid [(M-H)]- )C7 H11 O4)	0.109109	0.967239	0	NA	0.109109	0.804753	0	NA	0.0218218	1	0	NA	853017	774776	824722	912370	798939	854577	886170	941495	801799	892719	821178	846113	835484	799606	871421	746160	816165	863055	824814	824785	804217	725800	762480	697808	759718	878512	851765	894271	811522	780143	773629	809839	853591	886471
192.0651_395.54	192.065	395.54	3-methylhippuric acid (meta-methylhippuric acid)/ 4-methylhippuric acid (para-methylhippuric acid) [(M-H)]- )C10 H10 N O3)	0.294594	0.967239	0	NA	0.0327327	0.922103	0	NA	0.098198	0.957909	0	NA	798670	831510	965575	850860	815193	870807	967964	935255	839394	791234	784804	848255	866218	846221	954082	724317	772727	860689	820616	741831	935037	813370	809976	703304	842875	867399	748994	865349	781539	861946	709624	787966	955848	794223
194.0807_395.14	194.081	395.14	3-methylhippuric acid (meta-methylhippuric acid) [(M+H)]+ (C10 H12 N O3)	0.36006	0.294787	0	T72	-0.24004	0.982225	0	T48	0.567367	0.0861689	0	T72	793533	925944	898130	608064	896454	721752	875773	960796	994820	744563	618430	673063	888415	772718	853139	753994	759939	747370	882383	760394	626252	650100	864119	913617	906711	900562	636492	859929	848689	799000	704463	763330	717314	717920
165.0404_256.88	165.04	256.88	3-methylxanthine [(M-H)]- )C6 H5 N4 O2)	0.12002	0.967239	0	NA	0.294594	0.461961	0	NA	0.207307	0.890049	0	NA	852052	834398	761111	894642	771784	1.02527e+06	833503	905512	856467	830335	878107	877939	862818	909650	850557	781892	792687	905902	889373	750779	786164	923330	766405	797368	831418	913014	957988	764175	793791	796003	812548	798503	920723	789033
167.0555_254.52	167.055	254.52	3-methylxanthine [(M+H)]+ (C6 H7 N4 O2)	0.61101	0.11166	0	T48	0.349149	0.982225	0	T24	0.316416	0.367327	0	NA	817178	768293	837932	679452	848360	648211	852143	868148	856099	759576	680078	783391	901553	832283	890311	765794	682858	732034	800449	794108	621288	711099	792140	818998	836214	886167	800947	815917	851329	762013	799000	764299	746384	714365
109.0288_295.88	109.029	295.88	3,4-dihydroxybenzoic acid / 3,5-dihydroxybenzoic acid [(M-H)-(CO2)]- )C6 H5 O2)	0.403703	0.898141	0	T24	0.480079	0.196636	0	T72	-0.12002	0.938878	0	NA	842234	909290	930388	883388	1.04327e+06	760663	985911	976249	864933	965971	870644	1.05481e+06	1.0099e+06	1.00852e+06	930850	743834	789140	780292	889984	733915	810084	869309	842356	825369	879471	814743	4949.34	812067	883099	832527	728860	793228	971748	813997
182.0446_331.8	182.045	331.8	3,5-Dihydroxy-phenylglycine (M-H)-	-0.196396	0.967239	0	NA	0.250951	0.514553	0	NA	0.0763763	1	0	NA	876430	850515	829806	826911	761179	866442	826809	799091	852646	847224	783812	840219	863788	894440	928293	728598	817558	823326	888717	705419	797326	853665	785660	706024	794299	755725	783341	768989	765384	809866	755754	776547	828047	771937
184.06_331.62	184.06	331.62	3,5-Dihydroxy-phenylglycine (M+H)+	0.327327	0.339297	0	T48	-0.0218218	0.982225	0	NA	0.480079	0.155704	0	NA	789040	922351	836576	747041	852054	696192	900459	917073	962584	789060	623406	853391	832876	865021	822991	724711	784416	771900	783745	744910	770594	668425	866694	718178	941374	901741	799000	866054	849973	714921	819418	761611	783170	763571
196.0603_289.55	196.06	289.55	3,5-dihydroxybenzoic acid [(M+H)+(CH3CN)]+ (C9 H10 N O4)	0.469168	0.192298	0	NA	0.0654654	0.982225	0	NA	0.49099	0.144363	0	T72	794533	869330	920679	652284	812328	606918	877160	1.08159e+06	1.01881e+06	796046	674065	758590	891938	799000	872070	796802	750644	771580	775938	671210	619640	620243	860216	834892	921461	983864	732950	924204	928982	757453	838866	759436	673617	682513
195.0512_254.28	195.051	254.28	3,7-Dimethyluric acid [(M-H)]- )C7 H7 N4 O3)	0.0436436	0.967239	0	NA	0.37097	0.344176	0	NA	0	1	0	NA	790785	849871	784008	828068	804237	887927	820242	908357	899976	823628	840616	826689	847449	866159	871212	690081	796648	801009	827631	745443	803036	867286	791265	694243	897647	814782	9834.55	803577	788288	745194	716871	808297	928527	773589
168.0651_62.61	168.065	62.61	4-hydroxy-d-phenylglycine [(M+H)]+ (C8 H10 N O3)	0.501901	0.167592	0	NA	0.130931	0.982225	0	NA	0.0436436	0.895046	0	NA	740388	1.05563e+06	751601	576454	690614	612672	1.07966e+06	791303	1.27141e+06	911765	610479	754471	975213	629237	827587	726089	845076	753786	1.00639e+06	604243	478537	523578	748623	806777	843021	968250	1.01598e+06	1.11313e+06	964125	825610	874863	899499	761979	750237
121.0287_317.97	121.029	317.97	4-Hydroxybenzaldehyde (M-H)-	0.0763763	0.967239	0	NA	-0.0327327	0.922103	0	NA	0.12002	0.938878	0	NA	824018	832111	898836	770931	969435	837224	904892	738181	753076	898419	792952	812632	790834	873851	921014	721606	697919	942531	795679	727610	852062	822194	765807	693899	861077	694706	742318	817642	756978	797888	633173	831704	799985	892708
167.0336_139.15	167.034	139.15	4-hydroxymandelic acid [(M-H)]- )C8 H7 O4)	-0.381881	0.898141	0	NA	0.501901	0.165952	0	T24	0.185485	0.897829	0	NA	740280	651974	695246	995267	703856	879454	1.0089e+06	937065	851311	827445	970614	815799	814320	1.01691e+06	889973	813975	905074	654879	867872	754290	751191	790429	796853	701550	691553	829215	698271	646130	739747	783486	667247	759111	681293	702796
197.0438_359.32	197.044	359.32	4-hydroxyphenylacetic acid [(M-H)+(HCOOH)]- )C9 H9 O5)	0.130931	0.967239	0	NA	0.414614	0.271964	0	NA	-0.0654654	1	0	NA	762194	716015	896882	837979	770162	731218	890593	737562	744605	780654	793934	848873	875795	882840	854822	663262	710609	882086	829847	708177	796194	749254	771426	674133	821168	844686	764506	745811	740481	798545	702450	703365	907575	799657
139.0498_62.62	139.05	62.62	4-imidazoleacrylic acid [(M+H)]+ (C6 H7 N2 O2)	0.436436	0.220875	0	T48	0.12002	0.982225	0	NA	0.24004	0.497587	0	NA	696251	825619	767962	475453	763699	519023	943267	779600	1.01257e+06	752774	629862	732241	972702	662490	792442	799000	865014	804913	937866	531938	532135	527213	891701	865496	885020	867426	894909	957259	918141	747619	902319	869811	775316	692176
129.0548_338.41	129.055	338.41	4-methyl-2-oxovaleric acid (ketoleucine) [(M-H)]- )C6 H9 O3)	-0.24004	0.967239	0	NA	-0.752852	0.0110373	0	T72	-0.61101	0.0646201	0	T48	919408	769312	821716	832668	808572	979040	859744	829696	766058	700206	712871	773015	663716	684176	652039	656957	803273	851936	797397	681175	712233	716352	713533	593146	726206	729232	639577	759371	676202	702296	662353	782410	848009	748983
211.0709_264.52	211.071	264.52	5-aminosalicyluric acid (M+H)+	0.578277	0.129078	0	T72	-0.109109	0.982225	0	NA	0.458258	0.1705	0	NA	770790	798840	1.01887e+06	648760	881321	657493	880681	884896	972062	799000	625658	773600	853526	726034	869081	690293	705111	739285	820965	716085	617317	723210	851513	804519	897844	894844	666652	850337	854841	806935	818997	771617	685061	728899
134.0595_342.95	134.06	342.95	5-hydroxyindole [(M+H)]+ (C8 H8 N O)	-0.152753	0.671255	0	T24	-0.305505	0.982225	0	NA	-0.174574	0.629671	0	T12	1.01884e+06	696315	977921	980533	759559	404827	570539	1.7939e+06	1.13738e+06	709762	579590	688652	766082	622214	696284	1.40045e+06	1.36291e+06	973926	1.02928e+06	526072	698735	588629	634754	565030	911365	900052	1.07016e+06	805407	1.18183e+06	773422	917718	1.21842e+06	969695	695382
190.0499_336.6	190.05	336.6	5-hydroxyindoleacetic acid [(M-H)]- )C10 H8 N O3)	-0.272772	0.967239	0	NA	0.185485	0.624205	0	NA	-0.141842	0.938878	0	NA	701404	707240	950873	879605	674988	844918	955209	836252	710717	806391	861962	856454	887852	689472	899112	723313	704492	843830	693326	841218	715181	838170	678354	565377	754700	845374	119689	776378	652070	655926	701611	695475	810302	740611
192.0649_336.39	192.065	336.39	5-hydroxyindoleacetic acid [(M+H)]+ (C10 H10 N O3)	0.414614	0.229054	0	T72	-0.0436436	0.982225	0	NA	0.458258	0.1705	0	NA	804430	849229	952015	816083	965725	609265	833881	913541	850719	818482	799000	726088	816089	830643	996024	531971	792130	755629	887890	720087	559137	770389	764130	412533	998452	675141	587327	835246	895772	821650	759918	676470	810338	790022
221.092_272.37	221.092	272.37	5-Hydroxytryptophan isomère (M+H)+	0.501901	0.167592	0	T48	-0.163663	0.982225	0	NA	0.37097	0.275649	0	NA	687409	948052	1.00304e+06	559619	941037	717020	1.01578e+06	1.11188e+06	897307	717755	508341	705449	862661	848556	795202	799000	736488	616888	788041	693636	545689	621279	849116	849646	867098	1.01138e+06	855742	975606	917741	535216	846698	700463	888320	602140
181.0523_62.15	181.052	62.15	5-Methylthioribose (M+H)+	0.12002	0.738542	0	NA	0	1	0	T12	-0.098198	0.807976	0	T24	808825	812769	835156	506006	772360	587253	937316	818729	895483	919050	633977	732821	839434	758916	707439	754938	934921	836469	823333	579485	564643	595620	809248	818693	770540	923969	771881	860678	931455	692756	799000	832587	824800	662139
216.9792_291.01	216.979	291.01	5-Sulfosalicylate (M-H)-	-0.0545545	0.967239	0	NA	0.305505	0.455168	0	T72	0.0545545	1	0	NA	852019	878045	830035	770569	755573	1.00233e+06	827049	899280	900565	801085	813693	849093	915164	907665	946318	706555	843930	918543	771368	711941	842918	872004	769840	711951	866764	855022	726565	794440	727260	762740	725289	826720	966114	752045
166.0719_62.7	166.072	62.7	7-methylguanine [M+H]+ (C6 H8 O N5)	0.0109109	0.969215	0	NA	-0.141842	0.982225	0	T48	0.250951	0.477691	0	NA	736740	957075	796006	466282	845608	565595	941546	785693	1.07258e+06	730157	591602	651966	860294	704605	761731	856037	881644	786448	943374	540462	519510	503218	922996	872693	750752	879910	813741	831137	930411	676723	799000	914463	778215	656218
167.0555_238.11	167.055	238.11	7-methylxanthine [(M+H)]+ (C6 H7 N4 O2)	0.349149	0.308282	0	NA	0.0327327	0.982225	0	NA	0.327327	0.34595	0	NA	787187	792921	875018	659480	805713	648686	921961	913851	850939	827271	665093	800818	911387	758984	783791	717866	770821	756095	858360	734575	659547	660668	869270	882119	882952	857709	744782	799000	813071	767043	829846	774031	726742	729217
326.085_322.86	326.085	322.86	Acetaminophen glucuronide (M-H)-	-0.174574	0.967239	0	NA	0.523723	0.145444	0	T72	-0.316416	0.609856	0	NA	740296	790990	791498	720213	738992	854958	935636	773586	934881	731515	936613	1.01868e+06	849929	864569	1.04528e+06	672216	769307	809710	852157	600633	893599	826057	708104	738317	750262	948713	817697	690081	698664	663320	804464	675214	991453	712491
204.1223_79.15	204.122	79.15	acetyl-l-carnitin 2 [(M+H)]+ (C9 H18 N O4)	0.327327	0.339297	0	NA	-0.229129	0.982225	0	T12	0.447347	0.17843	0	NA	865707	960501	1.04503e+06	485642	778798	577109	782612	779327	809603	816975	593542	925584	792797	673294	799000	616356	739173	1.17516e+06	851743	634296	587884	722156	955166	764125	1.07781e+06	880570	631107	995294	851627	870417	786914	816073	554446	749061
204.1225_62.65	204.123	62.65	acetyl-l-carnitin [(M+H)]+ (C9 H18 N O4)	0.37097	0.284638	0	NA	0.0872872	0.982225	0	NA	0.0545545	0.894258	0	NA	715290	831263	742739	448422	798960	512704	952027	725696	1.0114e+06	781521	602610	726542	948718	667784	745371	780052	868499	799000	912331	537608	515321	496422	904645	880250	829395	896734	859101	922328	947459	712077	857527	858767	811197	691297
90.0546_54.56	90.0546	54.56	alanine [M+H]+ (C3 H8 O2 N)	-0.0654654	0.844664	0	NA	0.098198	0.982225	0	NA	0.414614	0.22097	0	NA	771702	620418	762073	635833	852805	573096	748160	817232	799000	857902	618864	821395	729348	765275	697844	828586	874086	951956	996879	677845	720707	578385	986822	686404	844004	934795	853166	933253	923575	657978	741752	896379	638792	877025
194.0442_289.8	194.044	289.8	alpha-hydroxyhippuric acid 1 [(M-H)]- )C9 H8 N O4)	0.0218218	0.98425	0	NA	0.098198	0.823466	0	NA	0.0545545	1	0	NA	861052	834370	849591	865368	739576	978938	842270	803856	891944	854679	796550	849589	855248	854260	904094	752669	854006	841498	845553	748445	779829	870776	771990	786339	880541	860411	1025.71	829714	775129	783011	808423	879751	905299	771966
194.0442_305.85	194.044	305.85	alpha-hydroxyhippuric acid isomer [(M-H)]- )C9 H8 N O4)	-0.174574	0.967239	0	T72	0.349149	0.389154	0	NA	0.414614	0.373161	0	NA	865950	804034	811892	830056	799162	875260	869021	849443	848601	813368	860260	854928	878527	857531	832530	791610	791142	847056	834411	740747	790215	794760	718723	740875	848160	833798	999476	784582	730416	772956	759881	778992	843978	779868
196.0604_305.32	196.06	305.32	alpha-hydroxyhippuric acid [(M+H)]+ (C9 H10 N O4)	0.480079	0.185752	0	T72	0.272772	0.982225	0	NA	0.578277	0.0785691	0	T48	799000	786007	885722	719826	836131	666315	822926	930711	929295	766680	693854	804114	932635	808120	899396	762409	759938	753990	839632	751084	675953	673094	823643	785885	826982	814530	692151	846749	981940	763990	725857	766280	742717	815708
145.0132_62.33	145.013	62.33	alpha-ketoglutaric acid [(M-H)]- )C5 H5 O5)	-0.883782	0.000267222	1	T48	-0.981981	1.85937e-09	1	T12	-0.720119	0.0144508	0	T12	917552	795513	865321	774447	643227	771744	608008	619606	608424	365899	374305	360460	225325	261099	260072	728139	867934	765871	844478	739930	741827	732112	708719	667038	520393	565844	603645	549581	578850	481872	768608	863314	797638	591246
160.0603_62.81	160.06	62.81	alpha D-aminoadipic acid [(M-H)]- )C6 H10 N O4)	0.185485	0.967239	0	NA	0.207307	0.597412	0	NA	0.621921	0.0572218	0	T72	867239	828002	880267	1.00982e+06	972918	791270	970085	817520	718089	953238	850189	904688	729820	1.13738e+06	1.02717e+06	780984	930145	708220	919699	843158	789960	911975	960765	772564	689555	810798	761874	955934	937914	839963	650368	919810	772266	850319
162.0749_62.45	162.075	62.45	alpha D-aminoadipic acid [(M+H)]+ (C6 H12 N O4)	0.12002	0.738542	0	NA	0.130931	0.982225	0	NA	0.512812	0.129531	0	NA	725574	859866	825411	541482	779195	598754	930742	764499	1.10514e+06	854607	660547	801103	922132	774708	769583	812112	912117	844222	849471	623409	495504	556858	894279	876481	750380	905497	809815	865461	935645	747118	799000	786452	701222	766855
465.2464_514.82	465.246	514.82	androsterone glucuronide [(M-H)]- )C25 H37 O8)	0.392792	0.898141	0	T72	-0.141842	0.720152	0	NA	0.163663	0.938878	0	NA	892288	648376	955444	956954	1.10224e+06	654274	1.11894e+06	588185	1.3522e+06	932738	542512	594201	577978	1.44767e+06	758966	880537	927725	678532	838254	821319	1.76869e+06	1.14266e+06	976786	479944	883766	502202	1.10765e+06	1.01107e+06	2.17033e+06	993926	1.06901e+06	870608	769829	2.24569e+06
94.0648_55.26	94.0648	55.26	aniline isomer [(M+H)]+ (C6 H8 N)	0.381881	0.268669	0	T48	-0.0654654	0.982225	0	NA	0.872872	0.000233739	1	T24	726805	624349	519508	558820	621632	695478	637727	516939	612345	773449	523708	691420	598921	632996	548287	789396	771065	800130	940610	774490	741616	766195	856502	904651	942008	819025	882292	849144	814335	789398	799000	855841	859247	859964
175.0235_61.83	175.024	61.83	ascorbic acid [M-H]- )C6 H7 O6 )	-0.829228	0.00189393	1	T48	-0.981981	1.85937e-09	1	T12	-0.960159	6.12895e-07	1	T12	889582	718319	759559	631793	578075	616992	516657	467174	462596	196326	193795	166475	30065.5	38825.3	34536.4	678883	766245	688892	777548	683623	725995	713819	653537	636697	427312	555679	601513	519156	510576	480298	755778	802161	788988	552102
247.1282_305.49	247.128	305.49	Asp-Leu(Ile) 2 [(M+H)]+ (C10 H19 N2 O5)	0.545545	0.152824	0	T72	0.294594	0.982225	0	NA	0.458258	0.1705	0	T48	756207	853030	947879	646436	778602	607213	826343	758171	851016	819225	612773	874358	985620	848967	943414	595583	668094	725010	806528	718653	622386	698942	864521	890457	898643	854339	689009	759209	889367	797774	777812	756897	799000	760926
247.1278_293.67	247.128	293.67	Asp-Leu(Ile) [(M+H)]+ (C10 H19 N2 O5)	0.621921	0.11166	0	NA	0.174574	0.982225	0	NA	0.709208	0.0149481	0	T72	797662	858220	980893	601861	856138	644236	1.03182e+06	950736	1.11901e+06	918875	650617	777002	975301	817452	1.01801e+06	817919	670827	713211	695141	674000	587104	696390	781239	856303	894855	923275	771928	933878	935389	710156	799000	765399	587097	633819
133.0602_62.62	133.06	62.62	asparagine [M+H]+ (C4 H9 O3 N2)	0.0436436	0.889039	0	NA	0.36006	0.982225	0	NA	0.207307	0.549447	0	NA	725639	798472	760677	514155	857018	554920	1.05245e+06	746525	975412	876790	685866	770610	979901	769958	831171	772257	929344	841609	937280	572517	552966	528891	865694	825140	799000	840696	881654	890056	860376	712047	812490	854148	777863	680131
399.2007_442.73	399.201	442.73	azelaic acid [(2M+Na)]+ (C18 H32 Na O8)	0.36006	0.294787	0	NA	0.294594	0.982225	0	NA	0.0763763	0.854668	0	NA	904653	646891	1.0698e+06	742171	1.39192e+06	760483	845953	868468	887977	1.02555e+06	386394	939103	893672	1.73887e+06	1.20894e+06	1.11826e+06	663099	528878	799000	465194	378632	595417	893839	731336	833642	1.01046e+06	564328	1.72863e+06	793207	779745	627334	1.04209e+06	677009	857551
232.1531_291.73	232.153	291.73	Butyrylcarnitine/ Isobutyryl-L-carnitine (M+H)+	0.545545	0.152824	0	T48	-0.141842	0.982225	0	NA	0.600099	0.0633008	0	T72	771756	884645	1.02209e+06	606722	778457	640177	799000	947037	1.05265e+06	855278	588037	706241	862842	743412	791877	798839	755072	658134	665090	659936	542573	591443	891010	847877	975680	904017	805413	881654	871661	736910	805917	814159	630348	697073
195.0869_331.05	195.087	331.05	Caffeine (M+H)+	0.272772	0.423458	0	NA	0.0872872	0.982225	0	NA	0.458258	0.1705	0	T72	818335	945276	847061	666509	799000	638003	825517	880187	946939	785580	629641	859115	820416	855166	889874	709164	831799	813500	853464	707497	635338	694013	866820	728156	852724	751654	750401	885553	885031	699447	789415	780106	752827	815107
162.1116_52.88	162.112	52.88	carnitine [(M+H)]+ (C7 H16 N O3)	0.425525	0.223168	0	NA	-0.141842	0.982225	0	NA	0.698297	0.0173238	0	T72	644744	711614	780300	545425	652027	543273	704823	741112	727797	650410	516757	606058	717016	658843	622741	866333	868863	784641	887070	728482	703728	703593	943439	894471	924199	957795	830606	890310	952749	793976	850896	909362	757637	799000
399.0907_323.08	399.091	323.08	chlorogenic acid [(M-H)+(HCOOH)]- )C17 H19 O11)	-0.109109	0.967239	0	NA	0.556456	0.111847	0	T72	-0.250951	0.802354	0	NA	863183	825326	818250	864726	807229	881908	978061	846585	991992	833641	891423	1.01681e+06	883212	867325	977672	742655	821116	849948	896152	678688	904821	795425	712050	736333	796065	857661	864974	762135	748189	750941	797162	759072	964359	754557
104.1065_51.35	104.106	51.35	choline [(M)]+ (C5 H14 N O)	0.414614	0.229054	0	NA	-0.098198	0.982225	0	NA	0.774674	0.00456665	1	T48	198065	236670	241725	182013	225590	198220	228368	267761	241030	220637	198473	202408	225257	218259	206714	811918	816757	813862	820438	739314	734572	717861	866708	850982	836109	886155	794117	904533	889307	753184	805521	861123	778939	813637
131.0486_416.59	131.049	416.59	Cinnamoylglycine (M+H-C2H5NO2)+	0.436436	0.220875	0	NA	-0.327327	0.982225	0	T12	0.458258	0.1705	0	T72	859186	880566	924939	616493	813372	634953	855675	869115	970190	778886	630982	808588	865604	798519	752992	710300	752757	776579	799000	679590	599255	714853	867259	903934	815423	877375	763551	894308	982762	664944	792705	825645	752423	731219
191.0182_89.23	191.018	89.23	citric acid 2 [M-H]- )C6 H7 O7)	0.414614	0.898141	0	T24	0.0109109	0.969215	0	NA	0.141842	0.938878	0	NA	965740	1.26042e+06	1.16247e+06	1.07899e+06	758709	1.41908e+06	1.07976e+06	1.50954e+06	1.21523e+06	1.23105e+06	642965	1.10636e+06	1.14802e+06	1.10437e+06	1.25312e+06	679647	576701	703422	893720	672421	971301	733641	891729	840465	792932	763747	903129	848878	883082	782891	770374	874038	980521	812981
191.0188_62.58	191.019	62.58	citric acid [M-H]- )C6 H7 O7)	0.0654654	0.967239	0	NA	0.0545545	0.895471	0	NA	-0.0436436	1	0	NA	973479	787644	933700	936707	871761	941483	980863	923649	946858	919396	888354	857194	831305	985812	966070	802996	845832	757595	951078	802722	873750	895393	890836	818232	779258	810758	826908	838579	905539	801766	761594	888152	836300	817288
175.0229_89.64	175.023	89.64	citric acid [(M+H)-(H2O)]+ (C6 H7 O6)	0.381881	0.268669	0	NA	-0.0109109	0.982225	0	NA	0.283683	0.419419	0	NA	642225	889840	884037	772659	900852	799000	845910	875014	822985	758055	592858	901004	853374	701756	906299	759476	667068	883227	811984	616252	676624	698084	954099	798748	817547	899780	833517	801311	906180	717580	588706	778239	557521	646448
193.0338_62.64§1	193.034	62.64	citric acid [M+H]+ (C6 H9 O7)§1	0.24004	0.48525	0	NA	0.229129	0.982225	0	T24	0.425525	0.207036	0	T72	764112	917061	908980	525562	757148	603052	1.0884e+06	922965	1.20039e+06	962667	620962	786214	974612	838155	782166	853741	784909	828497	764071	563474	572157	581471	896363	835282	865405	945166	654526	799000	927556	700926	868371	896587	753619	695704
193.0338_89.54§2	193.034	89.54	citric acid [M+H]+ (C6 H9 O7)§2	0.436436	0.220875	0	NA	-0.0654654	0.982225	0	NA	0.796495	0.00260628	1	T12	655330	996368	1.00482e+06	670350	910970	727021	963117	926493	882485	1.00797e+06	572055	880359	855682	899160	921995	767329	616620	893571	783991	687375	621196	632869	681551	799000	846136	930424	922672	844444	936964	678591	642869	696940	670896	787258
176.0945_60.88	176.095	60.88	Citrulline (M+H)+	0.501901	0.167592	0	T48	-0.229129	0.982225	0	T12	0.480079	0.155704	0	T72	798003	845948	818335	474892	782111	534233	864115	791593	961296	710479	616375	687084	810293	769165	717987	734477	806023	731587	872829	545890	558792	499168	809822	812156	903830	875983	808534	905135	895246	695481	780722	801722	799000	634207
132.0761_54.72	132.076	54.72	creatine [(M+H)]+ (C4 H10 N3 O2)	0.654654	0.111036	0	T48	0.578277	0.328562	0	T24	0.73103	0.0113796	0	T48	730614	741646	798856	577101	791853	619416	817646	835498	820279	789457	677632	772345	1.00352e+06	866116	920385	791639	753168	669236	801243	618737	629056	651782	856952	845874	925590	903345	821772	896075	838155	818044	788989	799000	721686	749729
245.1348_54.27	245.135	54.27	Creatine+Creatinine	0.381881	0.268669	0	NA	0.414614	0.982225	0	NA	0.916515	2.63408e-05	1	T24	487810	702248	598606	345715	540978	380880	669480	710856	631762	546924	554119	629524	799000	655412	658852	1.03587e+06	730969	954880	923403	670259	637005	659009	1.00049e+06	826759	1.05221e+06	742621	953405	1.1766e+06	1.13263e+06	879617	787807	728165	828847	808948
189.1347_53.8	189.135	53.8	Creatine+TMAO	0.338238	0.325236	0	T48	-0.141842	0.982225	0	NA	-0.796495	0.00260628	1	T48	657942	726480	798010	513512	700986	593973	774386	817454	772875	687630	555880	639219	735823	720129	569190	859883	908270	868973	948023	861570	718522	799000	939333	939455	922693	918157	921756	938404	960068	855184	914982	937883	857718	797504
251.1136_54.28	251.114	54.28	Creatine+trigonelline	0.250951	0.473608	0	NA	0.207307	0.982225	0	NA	0.752852	0.00723496	1	T48	801013	755155	709610	596944	764881	636912	799000	768975	818872	818803	551141	688264	750231	787928	819829	908135	801697	736492	800672	721533	639176	704695	920421	887874	900910	789161	879998	915093	855520	757324	810786	816851	730547	783335
148.0274_53.69	148.027	53.69	Creatinine [(M+Cl)]- )C4 H7 Cl N3 O)	0.0436436	0.967239	0	NA	-0.37097	0.344176	0	NA	0.545545	0.13847	0	T48	499347	411328	450151	450773	442764	470909	430838	412559	415267	454230	405914	415601	414021	420354	417446	713575	808492	807435	794448	769834	768851	764617	768057	722770	810396	725126	766870	819422	802540	762797	759064	779123	791437	780734
114.0659_53.81	114.066	53.81	Creatinine [(M+H)]+ (C4 H8 N3 O)	0.414614	0.229054	0	NA	-0.185485	0.982225	0	T12	0.643743	0.0371984	0	T72	744576	776250	796187	548395	718252	622387	809914	813854	846313	709366	593056	672148	755664	721974	694160	818900	839720	760161	898972	678908	682928	709998	880944	841033	948815	951696	833538	849124	897122	762832	818121	859468	753548	764209
105.019_55.33	105.019	55.33	D-Glyceric acid [(M-H)]- )C3 H5 O4)	0.425525	0.898141	0	T72	0.458258	0.22592	0	NA	0.512812	0.167407	0	T24	243529	227739	213645	198167	254602	247605	221455	238808	257673	263708	234220	231299	239863	261699	255480	794653	792433	755950	813241	720835	775843	808710	824530	737624	802389	755520	722920	815529	839713	875609	697442	821696	748010	769841
89.0241_63.29	89.0241	63.29	D-lactic acid [(M-H)]- )C3 H5 O3)	0.283683	0.967239	0	NA	-0.349149	0.389154	0	NA	0.916515	3.37545e-05	1	T12	118569	540903	107162	158627	105757	107810	539203	114766	93937.7	109293	96550.5	98381.1	560691	83997.8	101287	656203	736817	780985	800439	640877	671473	905292	704534	731521	817345	748322	740267	815412	665800	773211	554431	676646	660035	884232
365.1045_55.16	365.104	55.16	D-maltose [(M+Na)]+ (C12 H22 Na O11)	0.501901	0.167592	0	T48	-0.250951	0.982225	0	T12	-0.905604	4.66136e-05	1	T24	847978	787786	996105	602908	778584	693676	942587	902157	772542	766532	491011	691491	962142	799000	501128	816520	794612	900126	920981	723275	824857	745846	918647	986261	940303	1.01233e+06	996955	1.01289e+06	1.1749e+06	663195	950504	1.00628e+06	965211	850425
128.0343_95.5	128.034	95.5	D-Pyroglutamic acid 2 [(M-H)]- )C5 H6 N O3)	0.392792	0.898141	0	T12	0.632832	0.048764	0	T72	0.392792	0.422947	0	NA	896527	1.06227e+06	991229	851247	926864	1.16784e+06	968409	1.16608e+06	1.12779e+06	1.03236e+06	1.09863e+06	1.07665e+06	1.22946e+06	1.14948e+06	1.25154e+06	763357	775189	782122	832253	809032	875601	842314	845912	851631	916206	841936	940456	768383	866463	814320	667425	800069	964993	838347
128.0346_62.81	128.035	62.81	D-Pyroglutamic acid [(M-H)]- )C5 H6 N O3)	0.250951	0.967239	0	NA	0.37097	0.344176	0	NA	0.665565	0.0335649	0	T12	748530	676895	816875	839341	787656	826203	822759	780500	832097	821483	772301	827311	719947	895830	845453	700141	857648	757440	846620	873890	844102	874297	887381	809002	755425	794094	796630	924225	973247	788123	764522	829665	806830	832012
130.0494_94.49	130.049	94.49	D-Pyroglutamic acid [(M+H)]+ (C5 H8 N O3)	0.414614	0.229054	0	NA	-0.0109109	0.982225	0	T48	0.349149	0.311428	0	NA	794925	873286	1.00359e+06	698473	957193	754750	888156	1.02728e+06	883518	791074	769289	771327	984170	883275	801085	741482	740844	810321	791487	616834	684471	715723	756080	773938	877102	717583	849033	838133	757276	799000	831130	834309	821845	745683
157.0265_52.18	157.026	52.18	d-threitol [(M+Cl)]- )C4 H10 Cl O4)	0	1	0	T12	-0.338238	0.395252	0	NA	0.523723	0.166221	0	T48	333168	273751	301626	266077	274160	306845	277938	272997	294266	271343	286354	173887	185395	284635	299219	816868	800404	836090	800266	765620	761582	833922	830822	780721	834805	781374	825437	813352	784160	812307	799857	849465	792636	793990
310.1998_469.75	310.2	469.75	Decadienylcarnitine 2 [(M+H)]+ (C17 H28 N O4)	0.61101	0.11166	0	T48	-0.294594	0.982225	0	T48	-0.0327327	0.919992	0	T12	826690	906989	975637	631680	834407	618512	924428	918749	938634	775242	573118	738348	835849	768480	821402	784057	686840	772996	802377	633616	629722	672436	873410	851460	887859	860643	824842	888211	937743	763213	866366	799000	767202	716702
310.1998_443.72	310.2	443.72	Decadienylcarnitine [(M+H)]+ (C17 H28 N O4)	0.283683	0.404703	0	NA	-0.0763763	0.982225	0	NA	0.698297	0.0173238	0	T72	792557	856027	1.07049e+06	644639	866985	696246	829937	953673	946269	868245	506905	764284	939724	801421	806541	799000	734616	640132	780047	691561	518576	649666	808135	952396	727412	854721	724164	924376	898316	597769	661958	772682	653088	682878
316.2473_539.9	316.247	539.9	Decanoylcarnitine 2 (M+H)+	0.556456	0.147286	0	T48	-0.534634	0.503881	0	T24	0.0545545	0.894258	0	NA	1.00131e+06	1.10831e+06	1.05435e+06	465061	1.03197e+06	803160	895093	925181	959613	767352	542153	754338	834207	701238	996895	618750	600974	555928	969646	674368	489815	524076	853937	799000	629500	867079	677847	820448	1.29149e+06	744350	854151	752604	850402	621242
316.247_523.61	316.247	523.61	Decanoylcarnitine (M+H)+	0.283683	0.404703	0	NA	-0.414614	0.982225	0	T48	0.229129	0.513395	0	NA	799000	883969	1.05135e+06	739234	875900	709247	943730	872074	946524	719514	593268	747384	869450	703265	809198	790605	867530	636229	790644	667321	523891	605525	744798	888960	953133	753111	865853	838786	887166	660877	903329	766857	779156	675063
314.231_506.86	314.231	506.86	Decenoylcarnitine 2 [(M+H)]+ (C17 H32 N O4)	0.512812	0.167592	0	T48	0.109109	0.982225	0	NA	0.534634	0.111974	0	T72	435799	949359	744011	460866	869953	526236	918311	1.04205e+06	652617	590267	644942	797244	531188	810043	910074	760450	776717	770440	846471	664355	620934	627049	826685	910648	925764	903534	830452	910754	920672	760374	799000	548582	801795	450420
314.231_490.64	314.231	490.64	Decenoylcarnitine [(M+H)]+ (C17 H32 N O4)	0.643743	0.111595	0	T48	-0.207307	0.982225	0	T48	0.37097	0.275649	0	NA	810854	886036	970224	615340	846733	679522	902495	961508	895030	808739	642090	778815	925726	751496	799000	721320	715880	770932	745097	722918	615010	630888	806206	873396	918580	855879	795068	902987	943200	736056	820394	746826	750971	767246
163.0602_61.82	163.06	61.82	desoxy-hexose [(M-H)]- )C6 H11 O5)	0.327327	0.967239	0	T48	0.720119	0.018701	0	T24	0.501901	0.182548	0	T72	891794	726977	841614	905447	874257	1.11296e+06	1.03641e+06	1.01858e+06	1.14623e+06	1.03768e+06	1.24415e+06	943078	1.06861e+06	1.09447e+06	1.22197e+06	677372	795686	784049	911707	749285	929540	990869	852159	789598	857922	918485	942502	791830	837132	845610	912512	853930	848701	856111
215.1386_62.75	215.139	62.75	Dethiobiotin isomère	0.130931	0.723281	0	NA	0.0872872	0.982225	0	NA	0.272772	0.4347	0	NA	668111	921053	755224	470792	824625	548597	908951	754971	1.05694e+06	734515	589322	731237	942888	686330	767568	799964	946449	785570	984496	553984	512913	506204	953686	955578	778544	893658	880775	888341	1.01932e+06	665313	799000	939620	791650	685625
129.0654_344.73	129.065	344.73	Dihydrothymine (M+H)+	0.567367	0.13787	0	NA	-0.316416	0.982225	0	T12	0.338238	0.325236	0	NA	830116	892774	865191	546255	829322	582796	933531	812560	870634	834993	672382	761258	824953	742545	774281	772453	742921	819764	743852	618752	595175	633208	823269	903242	907348	842252	794217	888050	835663	812157	799000	698079	874159	761682
153.0183_370.39	153.018	370.39	Dihydroxybenzoate isomère 3 (M-H)-	-0.24004	0.967239	0	NA	0.261861	0.50689	0	NA	0.0763763	1	0	NA	811825	946788	894594	802602	734691	880464	908013	819455	680117	808169	903561	933004	907191	878219	961179	656173	781284	827626	806282	764105	804626	806228	763949	601038	794483	815569	580934	793526	743099	748339	615152	757043	938942	784997
171.0649_313.71	171.065	313.71	Dihydroxyphenylethyleneglycol (M+H)+	0.316416	0.356931	0	NA	-0.218218	0.982225	0	T12	0.0763763	0.854668	0	NA	971468	1.14707e+06	1.03395e+06	742758	750094	685188	1.01236e+06	1.06916e+06	1.02401e+06	863372	401747	772467	1.10365e+06	735418	845503	675507	667395	932010	940046	621875	492308	739166	822655	829734	923997	1.04451e+06	538574	985946	1.04224e+06	665097	603862	671818	1.02269e+06	799000
356.1177_282.53	356.118	282.53	Dimethylguanosine [(M-H)+(HCOOH)]- )C13 H18 N5 O7)	-0.589188	0.24417	0	T48	0.24004	0.539362	0	NA	-0.752852	0.00735817	1	T48	861771	632702	912357	896101	715596	902876	989591	735183	322471	741342	798235	788215	867590	925600	957830	923298	893474	853027	921677	821131	1.0242e+06	877420	685557	776056	757462	447123	32512.5	759721	649103	898041	831206	856357	756228	682681
312.1287_282.24	312.129	282.24	Dimethylguanosine [(M+H)]+ (C12 H18 N5 O5)	0.414614	0.229054	0	NA	-0.163663	0.982225	0	T48	-0.0654654	0.880864	0	NA	829480	883980	1.01036e+06	601337	888447	668932	961516	1.17604e+06	1.03352e+06	772226	590356	754114	948556	742387	832657	830015	774530	784326	881226	676784	558247	650942	878809	903281	912797	872141	782731	964651	906202	743547	799000	856526	748655	714495
181.0495_317.91	181.049	317.91	DL-p-hydroxyphenyllactic acid [(M-H)]- )C9 H9 O4)	0.316416	0.967239	0	NA	0.654654	0.037266	0	T72	0.109109	0.938878	0	NA	819631	878023	800698	843867	809890	826919	901449	778526	836456	822913	915854	893764	932014	895811	911101	708450	825439	759882	792285	811495	813271	798037	766625	727901	753460	877119	776452	837102	783909	831037	784094	754021	881940	831964
203.0813_313.24	203.081	313.24	DL-Tryptophan [(M-H)]- )C11 H11 N2 O2)	0.0872872	0.967239	0	NA	-0.229129	0.558633	0	NA	-0.512812	0.167407	0	T24	779635	612404	810172	878136	805925	789340	863867	660834	861825	675823	756198	789349	757642	708892	780187	892292	784091	804908	777883	812709	685284	736374	715983	711644	803971	878359	827707	864635	698275	842574	826285	805270	793084	803341
205.0971_312.34	205.097	312.34	DL-Tryptophan [(M+H)]+ (C11 H13 N2 O2)	0.578277	0.129078	0	T48	-0.185485	0.982225	0	NA	-0.141842	0.713281	0	NA	799000	868342	968247	686744	872616	720089	864554	934008	944518	805379	662331	797050	900845	783589	816258	804153	774757	744842	785449	687562	673543	723061	887324	858397	935087	893408	809027	893261	896000	755245	787142	817261	783054	781425
135.029_52.8	135.029	52.8	Erythronic acid/Threonic acid (M-H)- | L-Threonic acid [(M-H)]- )C4 H7 O5)	0.163663	0.967239	0	NA	0.741941	0.013253	0	T72	0.0109109	1	0	NA	321127	337502	365007	318953	351507	372690	383319	360075	395390	373022	386456	357299	393085	394228	407230	789597	795873	843131	851157	834868	849831	812563	874525	762979	812519	784537	802645	799438	875692	854777	709247	835305	815278	818820
445.1868_448.77	445.187	448.77	estrone glucuronide [(M-H)]- )C24 H29 O8)	-0.261861	0.967239	0	NA	-0.523723	0.145444	0	T72	-0.0436436	1	0	NA	1.01049e+06	923238	810665	869020	504177	750694	858594	963758	667915	834957	678818	661327	638108	755869	596737	576985	768560	882824	725184	439376	585560	718399	622229	552119	544274	559843	672146	637615	481676	751003	549228	850479	751114	527245
193.0491_393.29	193.049	393.29	ferulic acid [(M-H)]- )C10 H9 O4)	0.600099	0.232536	0	T72	0.981981	1.85937e-09	1	T12	0.905604	5.47556e-05	1	T12	804211	873606	1.25722e+06	1.43714e+06	1.57359e+06	1.81516e+06	2.53743e+06	2.40123e+06	2.04312e+06	3.1434e+06	3.29958e+06	3.84828e+06	4.49964e+06	5.23978e+06	5.06272e+06	636235	765506	1.03827e+06	664547	735976	950272	748751	815865	589672	1.34021e+06	904656	887240	1.13322e+06	1.08158e+06	1.19646e+06	549552	658334	965987	1.38986e+06
457.1106_338.24	457.111	338.24	FMNH (M-H)-	-0.109109	0.967239	0	NA	-0.185485	0.624205	0	NA	0.0109109	1	0	NA	784604	714131	904043	952874	772333	874296	916726	827634	682756	752923	827766	929004	857450	661444	759903	841223	755118	794843	829935	724881	868060	801232	803583	557076	742038	890321	365272	908860	605900	772202	722489	795567	876141	818721
459.13_337.96	459.13	337.96	FMNH (M+H)+	0.774674	0.0262582	0	T12	-0.098198	0.982225	0	NA	0.37097	0.275649	0	T12	882847	723445	964765	953514	918825	778572	947653	809175	985855	1.00955e+06	526240	770785	943801	938112	701266	612710	594319	580293	799000	679838	642313	716045	1.13502e+06	739915	941566	905105	691976	1.19906e+06	914898	779326	381164	698386	452757	798656
115.0031_62.81	115.003	62.81	fumaric acid [M-H]- )C4 H3 O4)	-0.0109109	0.992292	0	NA	-0.654654	0.037266	0	NA	0.0218218	1	0	NA	829433	670267	765555	907997	778074	810066	801905	726021	748651	760156	565981	650654	569026	687573	658159	692306	894708	800542	902501	774896	792966	785502	872697	742233	691937	762824	791124	868242	946498	780069	733318	826859	784626	815440
86.0597_63.02	86.0597	63.02	gaba [(M+H)-(H2O)]+ (C4 H8 N O)	0.294594	0.393269	0	NA	0.0545545	0.982225	0	NA	0.0218218	0.944728	0	NA	686761	1.05352e+06	762577	435596	845133	531910	1.04614e+06	856221	1.13059e+06	704638	674206	799000	953212	699637	782542	785496	897588	835413	621093	656834	548837	518422	911348	1.00604e+06	823822	1.07506e+06	830328	869228	1.03555e+06	760544	965588	786901	774378	847753
195.0497_52.68	195.05	52.68	gluconic acid [(M-H)]- )C6 H11 O7)	-0.163663	0.967239	0	NA	0.556456	0.111847	0	T24	-0.894693	8.68024e-05	1	T24	521857	522534	553899	516515	549913	585981	581467	567379	593674	542851	626581	581997	558514	578898	640902	833666	793484	830800	845140	820914	935133	813434	835455	787578	796809	780239	829945	812101	861270	829272	757299	850481	881302	773163
147.0757_52.89	147.076	52.89	glutamine [M+H]+ (C5 H11 O3 N2 )	-0.229129	0.505047	0	T12	-0.37097	0.982225	0	T48	-0.85105	0.000510165	1	T48	1.12887e+06	722661	984086	876669	580218	642050	796030	979284	303175	676861	663381	716443	341246	878640	674059	1.11291e+06	1.24677e+06	1.02816e+06	822129	799000	845996	749495	807956	1.24937e+06	1.13256e+06	990639	758040	818882	863533	872106	858814	1.23536e+06	667293	828172
245.1119_257.05	245.112	257.05	Glutamylvaline GLU-VAL [(M-H)]- )C10 H17 N2 O5)	-0.0109109	0.992292	0	NA	0.250951	0.514553	0	NA	-0.152753	0.938878	0	NA	824583	788592	858864	773502	773576	913053	893433	840785	835142	836887	850667	894472	810086	838016	891771	704535	818683	765123	844171	743844	854462	860253	759672	773623	848471	836345	0	794487	779071	732373	742436	733404	945618	793160
247.1278_256.7	247.128	256.7	Glutamylvaline GLU-VAL [(M+H)]+ (C10 H19 N2 O5)	0.600099	0.118345	0	NA	-0.0545545	0.982225	0	NA	0.283683	0.419419	0	NA	778412	858303	984920	573096	808611	637959	858708	952988	918327	803797	666006	741038	918496	752819	815503	823265	753031	730502	698128	612670	577624	609655	841418	853166	929050	853727	799000	911872	893266	758344	746529	764096	727548	696294
448.3027_528.93	448.303	528.93	Glycodeoxycholate isomère (M-H)-	0.207307	0.967239	0	NA	0.196396	0.623035	0	NA	-0.0654654	1	0	T12	857129	878311	945524	827573	835277	953553	980415	954068	881167	884341	922638	924946	908078	965523	829784	688158	627963	729407	752227	636425	823368	740792	647371	671119	786101	750887	694968	714239	641856	770115	786654	750389	814383	710782
173.0915_62.61	173.091	62.61	Glycylproline (M+H)+	0.283683	0.404703	0	NA	-0.0545545	0.982225	0	T12	-0.654654	0.0339278	0	T48	825520	916780	846696	486138	791949	569843	948744	755765	1.09284e+06	834852	619155	783595	947681	698235	815414	803665	941978	861339	951528	542395	605832	512048	863627	825521	922750	938861	858486	998890	992806	753374	828699	861649	788318	730432
140.0479_52.51	140.048	52.51	Guanidinoacetate (M+Na)+	0.600099	0.118345	0	T24	-0.392792	0.982225	0	T12	0.556456	0.096187	0	NA	716250	748997	841476	431041	626590	477983	568042	615689	681522	669960	451400	477010	616377	657725	561209	717212	645108	789864	819577	616247	726157	884660	799025	1.18253e+06	1.23135e+06	983971	799000	925019	928547	731138	737557	1.12097e+06	853599	1.0655e+06
118.0606_52.38	118.061	52.38	guanidoacetic acid [(M+H)]+ (C3 H8 N3 O2)	0.305505	0.374929	0	NA	-0.196396	0.982225	0	NA	0.501901	0.131495	0	T72	708328	822997	794044	551157	728220	601898	750231	799616	799000	737933	611042	649979	726719	733329	678075	940608	885894	769661	908621	763389	749927	702220	907542	897599	923936	922896	860348	918424	977109	771306	837752	890501	767442	776427
201.112_362.99	201.112	362.99	Heptylmalonic acid [(M-H)]- )C10 H17 O4)	-0.163663	0.967239	0	NA	0.665565	0.0335649	0	T72	0.0872872	0.986492	0	NA	780072	796509	888746	819062	760476	807358	857041	892424	765883	844058	844668	886043	924343	899645	927246	716838	835418	847606	814632	810104	861752	796165	826395	796845	818533	841715	833696	800462	805071	815801	766510	780069	894050	822160
203.1271_362.82	203.127	362.82	Heptylmalonic acid [(M+H)]+ (C10 H19 O4)	0.36006	0.294787	0	T48	-0.0436436	0.982225	0	T12	0.523723	0.121606	0	T72	825120	842433	856935	656643	799000	657341	871520	971887	921985	838653	669521	783522	832786	729109	845422	708963	735923	737330	802841	698579	580441	715839	868185	809699	923607	848228	766481	870823	764060	322059	714483	735597	310527	711376
260.1852_372.9	260.185	372.9	Hexanoylcarnitine (M+H)+	0.163663	0.645507	0	NA	-0.141842	0.982225	0	NA	0.447347	0.17843	0	T72	818542	883897	836509	703649	840278	684967	905354	707761	1.17153e+06	820589	655082	737096	860340	747008	773165	783872	798864	910694	698903	606253	510102	644992	868059	902802	900129	949586	778966	859952	886027	687653	752595	775198	764098	799000
172.097_387.57	172.097	387.57	Hexanoylglycine [(M-H)]- )C8 H14 N O3)	0.0436436	0.967239	0	NA	0.152753	0.707441	0	NA	0.218218	0.876019	0	NA	767755	835833	849059	806014	744771	902309	816714	818204	847274	867387	800450	849715	877347	816346	815530	719868	739328	853443	782080	692974	808718	852414	734006	704562	740507	808632	732060	767481	758559	778407	787089	793433	831004	837499
179.0547_53.8	179.055	53.8	Hexose [(M-H)]- )C6 H11 O6)	0.0545545	0.967239	0	T12	0.840139	0.00103732	1	T48	0.512812	0.167407	0	T24	459121	428789	506901	445609	487374	504133	512640	503509	550489	534499	510621	526050	546561	558535	594152	817439	844217	823091	855492	851519	846605	800396	885913	806013	822151	788413	816583	852076	837481	898933	736240	829315	841692	824658
203.0517_52.4	203.052	52.4	Hexose [(M+Na)]+ (C6 H12 Na O6)	-0.098198	0.784891	0	NA	-0.218218	0.982225	0	NA	0.272772	0.4347	0	T12	449009	1.06608e+06	1.03629e+06	817176	1.04148e+06	375161	532968	1.109e+06	565777	1.09262e+06	410719	907461	524619	496223	459268	786796	676645	1.28356e+06	1.2339e+06	754679	948297	1.02176e+06	871799	762875	662548	829005	619960	799000	820793	1.21583e+06	685049	672618	711191	1.09426e+06
178.0501_342.59	178.05	342.59	hippuric acid [(M-H)]- )C9 H8 N O3)	-0.0763763	0.967239	0	NA	0.512812	0.151834	0	T72	-0.196396	0.890049	0	NA	772457	757463	823484	838154	762128	783980	830019	879929	768998	825393	795957	851009	823533	832174	830794	739778	795773	849276	795675	802642	830623	812027	763489	690654	765571	840111	823443	806522	783884	788508	747825	769804	860388	842732
180.0653_342.42	180.065	342.42	hippuric acid [(M+H)]+ (C9 H10 N O3)	0.501901	0.167592	0	NA	-0.0763763	0.982225	0	NA	0.501901	0.131495	0	T72	745809	867839	875631	652749	844432	673114	866919	876663	913104	808164	694621	744635	861500	772542	853675	799000	748606	774630	812740	709057	629388	681037	782336	803729	884538	827582	794543	825317	908913	768549	788017	783215	721841	726179
155.0339_319.99	155.034	319.99	hydroquinone/ pyrocatechol [(M-H)+(HCOOH)]- )C7 H7 O4)	-0.381881	0.898141	0	NA	0.0545545	0.895471	0	NA	0.327327	0.579726	0	NA	1.00885e+06	1.29073e+06	870196	1.08344e+06	872589	1.30019e+06	955250	1.11726e+06	1.00093e+06	997819	1.03906e+06	1.12452e+06	977931	1.03785e+06	1.12767e+06	768215	817981	1.0075e+06	967325	835071	832467	908047	752130	571073	751122	869339	448541	805239	770013	798213	596352	753650	1.0218e+06	841197
304.2107_396.45	304.211	396.45	Hydroxyoctanoylcarnitine [(M+H)]+ (C15 H30 N O5)	0.349149	0.308282	0	NA	-0.174574	0.982225	0	T48	0.501901	0.131495	0	NA	832242	840473	962057	587479	859244	697827	851174	1.00249e+06	965234	754719	675422	764213	859492	747037	808647	755892	782284	762906	841021	630813	577554	634433	845440	940440	914305	902808	740589	899603	890249	724191	805810	799000	728115	733612
189.0755_335.84	189.076	335.84	Hydroxysuberic acid isomère 1 (M-H)-	-0.12002	0.967239	0	NA	0.338238	0.395252	0	NA	0.12002	0.938878	0	NA	990783	860916	784460	859952	758161	1.19605e+06	990883	834817	655168	798116	914802	1.05171e+06	994343	1.00211e+06	988498	652940	823737	785169	903908	706174	879283	721361	647106	453560	793938	765873	510879	755721	776918	798035	511715	753625	944077	728330
189.0756_374.03	189.076	374.03	Hydroxysuberic acid isomère 2 (M-H)-	-0.36006	0.965677	0	NA	0.414614	0.271964	0	T72	0.512812	0.167407	0	T48	867597	965403	983647	840739	736885	1.26332e+06	1.21019e+06	847250	537748	776500	1.10447e+06	1.05554e+06	1.15655e+06	1.2282e+06	1.35522e+06	723802	876313	766509	714015	777739	1.00088e+06	698380	735465	487266	848604	693208	519416	703780	784680	710001	616450	743155	1.12247e+06	772436
189.0758_317.96	189.076	317.96	Hydroxysuberic acid isomère 3 (M-H)-	-0.229129	0.967239	0	T24	0.327327	0.418691	0	NA	0.24004	0.836011	0	NA	941412	708258	780228	846704	769001	933765	826952	761290	803346	886729	870419	839669	959465	790783	928930	737344	970408	827657	848916	822419	715908	684715	652412	519119	730073	820669	241964	817097	749775	830435	687661	777830	771932	888494
137.0451_83.58	137.045	83.58	Hypoxanthine 2 [(M+H)]+ (C5 H5 N4 O)	0.0872872	0.799429	0	NA	0.447347	0.951625	0	NA	-0.458258	0.1705	0	T24	689545	785606	846656	723680	782171	654260	990285	787294	1.00028e+06	914691	854026	799000	790740	811680	810081	747700	850175	890168	970864	755814	674849	695860	1.10479e+06	866476	1.05909e+06	860013	857360	1.01713e+06	847136	668957	668637	962668	866426	993338
137.0454_62.78	137.045	62.78	Hypoxanthine [(M+H)]+ (C5 H5 N4 O)	0.349149	0.308282	0	NA	0.0436436	0.982225	0	NA	-0.425525	0.207036	0	T12	733357	942457	803477	529612	934418	621208	953084	796233	1.05477e+06	845268	708762	777835	1.04471e+06	700015	799000	850203	918068	781374	887841	627216	574572	536056	925562	824669	825753	928712	872776	961173	985996	747161	886045	844796	833125	757706
193.0218_62.68	193.022	62.68	imidazoleacetic_acid [(M-H)+(HCOONa)]- )C6 H6 N2 Na O4)	0.12002	0.967239	0	NA	0.305505	0.455168	0	NA	-0.0218218	1	0	NA	916776	778242	944494	936618	922938	914428	987037	905204	967122	992898	931335	875618	875392	1.05569e+06	980517	814467	863506	737128	956598	747561	899927	864846	894469	849245	747039	795046	854635	888133	906890	806695	765174	838962	816296	834740
155.0452_54.93	155.045	54.93	imidazolelactic acid [(M-H)]- )C6 H7 N2 O3)	0.0654654	0.967239	0	NA	-0.130931	0.745936	0	NA	0.272772	0.777118	0	T48	437512	503791	494310	395641	453875	544113	481250	485447	489574	465783	415303	473888	500627	471509	459778	695673	773072	822159	804636	668844	798014	793466	784064	770326	847421	727759	760266	807376	771097	773454	722383	768330	838367	760794
157.0599_55.58	157.06	55.58	imidazolelactic acid [(M+H)]+ (C6 H9 N2 O3)	0.480079	0.185752	0	NA	-0.349149	0.982225	0	T24	0.392792	0.247539	0	NA	827856	812410	799000	553890	810230	602673	786630	764537	792397	694593	548649	661224	820447	681676	703555	820281	785478	703572	835714	627913	633209	617220	859187	912886	989786	925735	811557	886586	851349	808289	862409	796366	773086	745305
302.1121_361.58	302.112	361.58	Indoleacetyl glutamine [(M-H)]- )C15 H16 N3 O4)	-0.250951	0.967239	0	NA	0.698297	0.025705	0	T72	-0.0218218	1	0	NA	808544	775375	849891	855567	744988	779924	919274	834695	817802	804047	854258	860192	930511	956088	924783	760838	862717	849912	801708	791409	829101	769428	827785	766853	773972	841881	851630	796881	719177	800602	800905	789355	936404	802336
304.1285_361.46	304.128	361.46	Indoleacetyl glutamine [(M+H)]+ (C15 H18 N3 O4)	0.654654	0.111036	0	T48	-0.0109109	0.982225	0	NA	0.512812	0.129531	0	T72	736002	850828	912183	614094	853284	704379	886988	932447	946520	794425	629333	799691	888503	759221	808649	708975	747283	678313	799000	539713	605473	681029	836332	870090	867827	873763	749822	976402	879197	744746	819956	786661	708857	671906
204.0648_417.53	204.065	417.53	Indolelactic acid isomer [(M-H)]- )C11 H10 N O3)	0.098198	0.967239	0	NA	0.0436436	0.920057	0	NA	-0.250951	0.802354	0	NA	810183	822036	954986	793257	762534	885557	874708	818712	834116	785317	780835	846248	833663	870562	873386	725015	780024	857920	764983	776795	874084	841882	819628	768640	839503	847129	824190	789537	846381	732926	802593	795064	897135	859167
204.0648_403.91	204.065	403.91	Indolelactic acid [(M-H)]- )C11 H10 N O3)	-0.0109109	0.992292	0	NA	0.0327327	0.922103	0	NA	0.338238	0.561257	0	NA	831300	801258	876790	837711	712308	836129	871319	826381	776571	839397	815319	813907	812432	830582	946299	749811	795828	841848	836989	737659	786734	803870	777680	731139	771175	783377	750635	850223	740862	831045	719765	802538	848630	780531
206.0805_416.59	206.081	416.59	Indolelactic acid [(M+H)]+ (C11 H12 N O3)	0.469168	0.192298	0	NA	-0.338238	0.982225	0	T48	0.392792	0.247539	0	NA	816341	922935	971524	613457	840302	666629	795623	910019	964946	805343	654575	793144	869033	773031	795187	743113	718709	765948	835800	629851	601913	697291	886823	854694	820929	837727	738957	901927	908718	721128	768639	849461	744160	745204
193.0491_418.92	193.049	418.92	isoferulic acid (3-hydroxy-4-methoxycinnamic acid) isomer [(M-H)]- )C10 H9 O4)	-0.523723	0.484812	0	T72	-0.414614	0.271964	0	NA	-0.392792	0.422947	0	NA	1.1796e+06	920066	1.2148e+06	831336	1.10898e+06	981275	1.2795e+06	971450	994100	1.06326e+06	1.01998e+06	942970	820466	853391	963697	787996	895777	925571	987124	870904	983432	848543	822957	582088	1.07967e+06	758505	650852	766873	683241	785274	652624	919608	1.08589e+06	917834
172.0964_365.56	172.096	365.56	Isovalerylalanine isomer [(M-H)]- )C8 H14 N O3)	-0.098198	0.967239	0	T24	0.261861	0.50689	0	NA	0.0545545	1	0	NA	856423	791152	898689	811639	854899	890556	977860	884831	724225	833726	797656	902627	858415	884833	981293	828094	805402	881151	807314	803592	937248	761878	775745	739999	818133	812623	647320	903752	796558	854586	754230	839157	953845	930988
188.0339_322.6	188.034	322.6	kynurenic acid [(M-H)]- )C10 H6 N O3)	-0.0872872	0.967239	0	NA	0.687386	0.0271521	0	T24	0.109109	0.938878	0	NA	724733	783142	765201	812041	721659	892225	892049	815578	856854	771551	849475	912755	911793	882991	944105	679112	734636	871512	791784	663388	871837	788351	723184	702547	769036	843822	758092	752000	722508	714977	713274	683248	889437	779846
190.05_322.48	190.05	322.48	kynurenic acid [(M+H)]+ (C10 H8 N O3)	0.425525	0.223168	0	NA	0.0327327	0.982225	0	T24	0.305505	0.382003	0	NA	804838	855467	824568	572892	801555	618237	910979	965555	1.07735e+06	714559	602315	790018	1.07663e+06	732082	837655	779343	844088	723671	799000	681813	558247	589763	736288	793878	877274	823050	870966	922787	885629	629248	849214	771819	610317	898023
104.0701_59.74	104.07	59.74	L-2-Aminobutyric acid (Alpha-Aminobutyric acid) [(M+H)]+ (C4 H10 N O2)	0.447347	0.209917	0	T48	0.098198	0.982225	0	T24	0.152753	0.686865	0	NA	720684	771545	731089	404337	799000	437315	915735	778809	889978	750737	528787	658445	904353	680590	748882	811881	852154	726650	801881	479480	467229	430452	913498	846968	895396	958188	878638	953444	860137	672551	844185	906607	844340	606345
156.0761_46.71	156.076	46.71	l-histidine [M+H]+ (C6 H10 O2 N3 )	0.163663	0.645507	0	NA	-0.283683	0.982225	0	T48	-0.534634	0.111974	0	T72	797435	874920	790117	649442	799000	634665	852613	1.04591e+06	1.0282e+06	673507	704409	705000	744444	701521	741477	1.09199e+06	577070	1.05909e+06	623815	778887	1.11226e+06	796160	1.05405e+06	1.1214e+06	1.41921e+06	593866	903892	1.03677e+06	1.22288e+06	784312	971246	1.28387e+06	1.08147e+06	1.15001e+06
120.0651_58.43	120.065	58.43	l-homoserine/ threonine [M+H]+ (C4 H10 O3 N)	0.469168	0.192298	0	NA	-0.163663	0.982225	0	T48	-0.938337	1.74506e-05	1	T24	822205	786041	865959	519766	880043	592889	890997	747567	864335	783323	566462	731660	869482	744641	785104	838404	912218	848352	949463	608936	602358	615997	954278	960823	908479	993195	929023	1.07781e+06	969925	799000	943542	947543	826352	807300
209.0914_255.73	209.091	255.73	l-kynurenine [(M+H)]+ (C10 H13 N2 O3)	0.643743	0.111595	0	T48	-0.0654654	0.982225	0	NA	0.414614	0.22097	0	NA	740632	916201	1.01766e+06	574524	835888	688335	953029	933863	888396	785372	656037	743188	923302	799000	800098	786388	793869	772885	759732	685606	594046	705899	838207	839070	934611	967315	864003	884217	870252	791666	850069	753981	745023	752845
116.0699_62.49	116.07	62.49	l-proline [M+H]+ (C5 H10 O2 N )	0.229129	0.505047	0	NA	0.098198	0.982225	0	NA	0.12002	0.760754	0	NA	765807	805594	886266	514162	778136	586059	905249	805948	1.16116e+06	757495	660573	789192	991112	655265	830671	841862	991639	674979	955827	576041	485370	489937	868201	947066	768946	887237	814864	999603	1.03858e+06	644340	768032	847640	781534	648084
180.0654_355.35	180.065	355.35	L-Threo-3-Phenylserine (M-H)-	0.0327327	0.967827	0	NA	0.185485	0.624205	0	NA	-0.196396	0.890049	0	NA	823069	808546	882100	875578	854750	907176	1.00345e+06	832854	861333	869037	813376	939313	845119	890389	869954	671848	826548	930012	847873	780430	850980	795764	784941	733625	855557	854230	775463	797519	796521	828588	734197	825056	926000	810423
182.0806_355.1	182.081	355.1	L-Threo-3-Phenylserine (M+H)+	0.392792	0.259052	0	NA	-0.250951	0.982225	0	T48	0.24004	0.497587	0	NA	818522	902045	949328	611465	839809	771452	900496	877128	1.03622e+06	803183	668974	734091	829166	775367	891164	758437	795433	783799	739559	731016	668997	770776	888127	824230	979934	907843	764975	923742	859155	725485	804989	767024	697536	771717
182.0804_63.05	182.08	63.05	l-tyrosine [M+H]+ (C9 H12 O3 N )	0.218218	0.529247	0	NA	0.0327327	0.982225	0	NA	-0.872872	0.000233739	1	T48	779192	898087	863714	496247	861626	572236	994905	799000	1.09892e+06	866565	615518	737709	1.0093e+06	728221	849717	854374	978391	800859	945595	586766	503932	487886	955350	956941	809411	961290	836380	959029	1.05829e+06	728905	755864	927553	761721	713356
593.3294_560.79	593.329	560.79	L-urobilin [(M-H)]- )C33 H45 N4 O6)	-0.949248	2.87856e-06	1	T12	-0.955556	4.11213e-07	1	T12	-0.985506	2.73209e-09	1	T12	798762	845011	838317	292642	268225	261875	69421.3	98685.8	14955	0	18628.4	0	0	0	0	821622	696780	800511	575199	432903	535329	437834	568236	376910	253653	280056	339082	231976	201651	244239	700919	867854	853089	278966
595.3443_564.3	595.344	564.3	L-urobilinogen [(M-H)]- )C33 H47 N4 O6)	-0.981981	1.11562e-08	1	T12	-0.974353	1.55194e-08	1	T12	-0.982858	4.04019e-09	1	T12	956514	883764	774447	259073	241009	234494	100060	80179.6	96396.2	6265.82	6707.96	0	0	0	0	768969	608777	769279	583966	488221	498242	424715	348703	351365	246833	235187	313877	187314	163501	184534	613637	833600	713099	221364
597.365_564.06	597.365	564.06	L-urobilinogen [(M+H)]+ (C33 H49 N4 O6)	-0.938337	3.49012e-05	1	T12	-0.931589	1.68572e-05	1	T12	-0.966667	6.85923e-07	1	T12	4.67794e+06	4.30471e+06	5.07439e+06	565896	827660	432986	0	135240	235858	0	0	0	0	0	0	5.05095e+06	3.83712e+06	4.32767e+06	3.61301e+06	3.01352e+06	2.16179e+06	1.77077e+06	2.87978e+06	2.38104e+06	1.55475e+06	1.85606e+06	1.33975e+06	739829	1.37913e+06	250581	4.50746e+06	4.69267e+06	4.49362e+06	1.26636e+06
115.0029_85.64	115.003	85.64	maleic acid [(M-H)]- )C4 H3 O4)	-0.0545545	0.967239	0	NA	0.403703	0.291601	0	NA	0	1	0	NA	805140	683678	695382	866547	654322	750632	806221	653505	764790	861685	698667	729711	904452	806001	802011	781046	842128	780554	891574	768548	888459	658119	853041	707193	844679	829902	662922	814372	813293	785886	549795	812339	946697	845977
207.0133_57.82	207.013	57.82	malonic acid [(2M-H)]- )C6 H7 O8)	0.905604	8.76089e-05	1	T12	0.905604	4.38045e-05	1	T24	0.698297	0.0212345	0	T12	662247	603353	706188	625830	719858	652314	706688	753814	795941	843622	812786	769314	821025	878378	898901	847870	859089	723656	870894	884805	890448	931245	1.00242e+06	948651	1.04162e+06	881588	1.06192e+06	1.13319e+06	1.08014e+06	1.32794e+06	771182	827694	799184	1.17629e+06
151.0392_332.64	151.039	332.64	Mandelic acid (M-H)-	-0.174574	0.967239	0	NA	-0.0327327	0.922103	0	NA	0.0436436	1	0	NA	922130	960785	869540	885486	816191	1.02951e+06	921388	947118	788236	911181	846132	885322	962931	888613	918780	721706	852842	912453	897678	765090	817488	819935	803014	659141	814362	732516	707855	820701	805130	833207	600310	774100	929453	790612
150.0578_62.7	150.058	62.7	methionine [M+H]+ (C5 H12 O2 N S )	0.24004	0.48525	0	NA	-0.174574	0.982225	0	T48	-0.796495	0.00260628	1	T24	799000	927146	830602	496542	840226	543597	1.01237e+06	799236	1.1015e+06	754112	585807	744108	905563	637603	766509	855893	917270	844067	991822	580613	546540	509046	957273	967249	880696	945239	944256	949372	953980	747673	894348	913540	859477	735142
167.034_364.47	167.034	364.47	Methoxysalicylic acid isomer [(M-H)]- )C8 H7 O4)	-0.098198	0.967239	0	NA	-0.316416	0.442772	0	NA	-0.207307	0.890049	0	NA	1.04393e+06	913876	1.12642e+06	927621	827781	893854	973551	979601	982352	835436	902558	948831	1.01581e+06	874651	847105	684704	766068	841417	851087	717842	929861	775407	694975	643953	903955	749401	666351	724437	735733	821171	715538	825754	1.09225e+06	729317
158.0809_273.15	158.081	273.15	methyl(hydroxymethyl)pyrrolidine-carboxylate / methyl(hydroxy)piperidine-carboxylate [(M-H)]- )C7 H12 N O3)	0.305505	0.967239	0	NA	0.687386	0.0271521	0	T72	-0.196396	0.890049	0	NA	775916	774103	873079	828977	823096	965717	873132	777592	899560	808600	975329	885044	942419	980023	1.03669e+06	689609	743960	781340	767663	709256	877365	847084	753647	808914	843152	941915	0	790231	767132	837723	863435	728888	927315	821966
160.096_272.92	160.096	272.92	methyl(hydroxymethyl)pyrrolidine-carboxylate / methyl(hydroxy)piperidine-carboxylate [(M+H)]+ (C7 H14 N O3)	0.523723	0.166096	0	T48	0.0654654	0.982225	0	T24	0.501901	0.131495	0	T72	730850	922221	927490	620362	826303	628558	999941	986192	990038	803857	623536	744886	925762	867781	856943	748373	710856	628807	742202	596515	586427	627515	799000	918054	921296	990119	772840	906792	906000	653822	796231	741448	699299	688347
290.1585_285.36	290.159	285.36	Methylglutarylcarnitine [(M+H)]+ (C13 H24 N O6)	0.676475	0.111036	0	T72	-0.0872872	0.982225	0	NA	0.523723	0.121606	0	T72	736462	934693	903964	528968	807473	632506	888529	1.01835e+06	1.04015e+06	780357	579566	739091	878110	798140	795363	784981	735574	685045	711489	637864	613581	598278	867356	881409	916075	928835	740289	967096	941854	802358	821419	799000	670782	686056
342.1027_259.48	342.103	259.48	Methylguanosine [(M-H)+(HCOOH)]- )C12 H16 N5 O7)	-0.0654654	0.967239	0	NA	0.425525	0.266915	0	T24	-0.818317	0.00137731	1	T48	794225	756839	793374	857374	787119	886417	861039	851489	821545	780219	833803	873525	800228	885694	865638	775012	756993	845404	801030	769217	747609	844010	824522	790237	824300	814385	0	741495	791131	795182	755444	778937	810604	701726
208.0326_49.14	208.033	49.14	Methylhistidine (M+K)+	0.24004	0.48525	0	NA	-0.327327	0.982225	0	T12	0.0763763	0.854668	0	NA	788792	860865	822002	728500	682861	670492	920824	873410	762164	625296	644263	661247	816973	698586	742006	829616	811759	799000	895402	672937	637228	702018	1.0708e+06	870934	845635	852213	809137	852955	860505	777623	818586	820397	770375	650835
141.0654_56.51	141.065	56.51	Methylimidazoleacetic acid [(M+H)]+ (C6 H9 N2 O2)	0.796495	0.0262582	0	T48	0.807406	0.00458026	1	T24	0.829228	0.00110846	1	T12	564147	534876	547147	473441	682533	574843	799000	763597	817916	808329	658831	778880	935390	781706	827203	648188	682113	621832	827537	574876	551931	624971	917664	864475	976492	936843	890485	1.03689e+06	1.01154e+06	877319	677034	648331	631026	797868
327.0926_264.19	327.093	264.19	méthylinosine HCOOH	0.0654654	0.967239	0	NA	0.469168	0.208774	0	T72	-0.883782	0.000133611	1	T48	773602	830613	821713	786507	766735	852300	802806	882826	883391	778338	825060	809251	917236	950241	841609	758066	747687	832546	771716	767248	853560	901124	768564	786595	846563	860654	803092	755073	763440	769101	823869	743098	880966	743067
283.1036_263.87	283.104	263.87	Methylinosine	0.741941	0.0387831	0	T48	-0.12002	0.982225	0	T48	-0.927426	2.63408e-05	1	T24	801385	817570	983587	657452	852681	644181	970240	951783	947202	790189	695569	799000	939175	771145	842479	764609	752556	749179	797377	628404	631087	675159	885679	868593	916338	907461	828960	942610	999715	823011	868175	830637	836984	730687
117.0186_139.1	117.019	139.1	methylmalonic acid [(M-H)]- )C4 H5 O4)	-0.130931	0.967239	0	NA	0.676475	0.0315102	0	T72	0.109109	0.938878	0	NA	611726	961382	1.18426e+06	863122	856199	1.11561e+06	1.01923e+06	1.1849e+06	999205	1.00062e+06	1.14178e+06	1.09547e+06	1.20283e+06	1.33464e+06	1.24417e+06	681104	765038	926020	732595	705269	910044	806485	723081	365674	818680	879595	232051	719594	773482	720268	345182	847198	978715	719443
363.0766_240.42	363.077	240.42	Methyluric acid (2M-H)-	0	1	0	NA	0.545545	0.120251	0	T72	0	1	0	NA	699054	755011	684946	634351	656553	802142	754190	905623	751181	728790	875196	684832	931067	866636	895259	611624	733150	901808	768737	695864	902594	761659	713475	522775	923982	761406	0	748556	733905	754450	432353	731758	1.03331e+06	766998
159.0649_375.26	159.065	375.26	mono-methyl-adipate [(M-H)]- )C7 H11 O4)	-0.163663	0.967239	0	NA	0.469168	0.208774	0	NA	0.250951	0.802354	0	NA	972263	1.07813e+06	857484	935314	846950	1.08897e+06	1.02312e+06	1.12597e+06	856505	922063	1.15182e+06	1.16702e+06	1.13033e+06	1.00862e+06	1.12422e+06	742197	746799	911738	905293	707019	887507	831966	727521	536356	775470	927630	453605	856790	717344	744780	511098	750829	1.07075e+06	798367
99.0448_313.3	99.0448	313.3	Monomethyl glutaric acid [(M-H)-(HCOOH)]- )C5 H7 O2)	-0.196396	0.967239	0	NA	0.436436	0.262692	0	NA	0.229129	0.855969	0	NA	1.00149e+06	946203	923019	953046	817900	1.00669e+06	1.03799e+06	942152	961987	927648	924840	1.09717e+06	1.1155e+06	965575	1.06077e+06	760148	764211	853731	838737	807947	851395	834624	738259	669608	799580	875013	205997	808447	744337	765491	730530	765906	912982	816347
245.0916_416.43	245.092	416.43	N-Acetyl-D-tryptophan/Mephobarbital (M-H)-	-0.0763763	0.967239	0	NA	-0.0109109	0.969215	0	NA	-0.436436	0.318983	0	NA	785840	921953	821899	755433	829923	901816	763447	1.01279e+06	763093	792943	892115	953188	762143	914930	793135	644656	770212	900027	780292	745248	945892	751476	754991	705890	802818	983717	787921	655608	777453	676374	859131	791354	876322	893146
174.0398_62.81	174.04	62.81	N-Acetyl-L-Aspartic acid [(M-H)]- )C6 H8 N O5) | Oxoproline (M-H+HCOOH)- ou N-Acetylaspartate (M-H)-	0.283683	0.967239	0	T24	0.512812	0.151834	0	T24	0.621921	0.0572218	0	T12	840927	721352	861141	849877	752891	927204	905424	923707	967596	852516	1.01394e+06	872891	782914	993761	986436	722166	850924	700779	884611	764892	834502	931295	858045	866873	710569	879884	863980	820561	903512	778224	799309	821281	800526	856737
208.0961_370.64	208.096	370.64	N-Acetyl-L-phenylalanine/Phenylpropionylglycine1	0.534634	0.163421	0	T72	0.807406	0.00458026	1	T24	0.85105	0.000510165	1	T48	300302	526350	448823	473836	860448	837244	928880	985659	1.38321e+06	1.03906e+06	559391	686583	1.49046e+06	1.72294e+06	1.71159e+06	126224	685933	645752	699566	325184	618811	583305	1.16028e+06	1.08604e+06	837924	734832	463694	1.04661e+06	799000	764745	733504	474840	162091	812516
206.0809_391.24	206.081	391.24	N-Acetyl-L-phenylalanine [(M-H)]- )C11 H12 N O3)	0.381881	0.898141	0	NA	0.578277	0.0908121	0	NA	-0.12002	0.938878	0	NA	789668	782170	961762	824558	820563	845542	1.00162e+06	861111	872823	823925	835929	894048	931037	963673	1.01917e+06	740402	786228	871995	833729	755091	829426	885927	859466	780820	877909	842760	819103	884271	807543	843586	833867	784797	904322	864390
208.0961_390.91	208.096	390.91	N-Acetyl-L-phenylalanine [(M+H)]+ (C11 H14 N O3)	0.654654	0.111036	0	T48	0.0872872	0.982225	0	NA	0.589188	0.069865	0	T72	785606	778090	964839	592433	813579	665304	811870	801055	946283	810282	605072	757833	905245	785423	874699	689652	751374	712066	814468	717000	586285	719478	891687	871684	900766	891305	799299	932770	873424	728766	750680	790396	752477	808942
268.0804_334.17	268.08	334.17	N-Acetyl-L-tyrosine [(M-H)+(HCOOH)]- )C12 H14 N O6)	-0.905604	8.76089e-05	1	T24	-0.981981	1.85937e-09	1	T12	-0.861961	0.000309673	1	T12	883304	863953	829040	698927	609106	688783	540848	566166	555158	270042	299143	315614	172614	153465	162772	684005	798742	845237	776436	613834	736442	615860	563198	510188	536926	593558	550133	456390	372520	459207	770954	809606	847020	482970
256.057_53.69	256.057	53.69	N-Acetylgalactosamine/N-Acetylmannosamine [(M+Cl)]- )C8 H15 Cl N O6)	0.0327327	0.967827	0	NA	0.0763763	0.86744	0	NA	-0.894693	8.68024e-05	1	T24	556256	512194	638734	508485	548724	542541	579333	524737	537359	511899	537171	560810	594925	530849	573225	848248	798503	865511	772445	842918	866710	822278	844331	830510	896043	811055	879661	824986	849568	810655	748220	800960	963215	809764
310.1131_62.62	310.113	62.62	N-acetylneuraminic acid [(M+H)]+ (C11 H20 N O9)	0.098198	0.784891	0	NA	0.0109109	0.982225	0	NA	-0.890033	0.000110903	1	T24	657515	1.03288e+06	713806	507608	878159	571927	1.15478e+06	799000	1.0319e+06	874879	626452	648634	799741	868380	711974	900963	946554	1.01474e+06	838358	671891	512466	562753	902022	840519	1.09997e+06	1.13492e+06	878030	879406	956042	780671	897308	916941	775960	741122
131.1172_59.37	131.117	59.37	N-Acetylputrescine [(M+H)]+ (C6 H15 N2 O)	0.49099	0.176443	0	NA	-0.414614	0.982225	0	T48	0.338238	0.325236	0	NA	827962	800224	816067	444991	836073	591542	798457	781155	888093	738503	558719	688876	788464	680948	736867	736489	850612	738334	852070	516582	522437	506509	784584	845658	930015	887898	819951	854998	859287	741354	824265	806659	799000	661697
188.1754_50.51	188.175	50.51	N1-acetylspermidine [(M+H)]+ (C9 H22 N3 O)	0.294594	0.393269	0	NA	-0.36006	0.982225	0	T72	0.0436436	0.895046	0	NA	238848	265308	291722	204253	254255	203320	268588	262794	239655	225159	249750	223390	236975	230092	235805	668592	812307	834801	810472	624216	671468	666654	804067	855948	821649	770050	805050	867400	846917	765938	873189	813089	818493	848827
202.0702_241.64	202.07	241.64	N2-acetylaminoadipic acid [(M-H)]- )C8 H12 N O5)	0.349149	0.965677	0	T72	0.643743	0.042737	0	T72	-0.250951	0.802354	0	NA	683018	660967	816906	714507	820172	810563	833778	885228	782714	750921	959466	780523	837322	894579	910563	658530	714848	715878	707368	767119	880110	726767	773804	669364	841783	752213	5275.1	760371	752552	873942	631007	774503	973924	765713
298.1132_260.26	298.113	260.26	N2-methylguanosine [(M+H)]+ (C11 H16 N5 O5)	0.589188	0.129078	0	T48	0.0218218	0.982225	0	NA	-0.709208	0.0149481	0	T48	766267	914238	1.0232e+06	633755	831641	660018	942743	882583	955667	815974	631154	799000	1.04165e+06	865835	810632	794199	752657	835750	811195	646124	631910	643329	829961	910368	915890	959554	887139	982149	970237	780649	756033	800913	794828	741742
286.1023_270.27	286.102	270.27	N4-acetylcytidine [(M+H)]+ (C11 H16 N3 O6)	0.523723	0.166096	0	NA	0.0109109	0.982225	0	T24	-0.918401	2.63408e-05	1	T24	799000	924797	883148	690132	843322	647917	987547	1.02486e+06	980030	893279	682699	785503	982773	766383	814178	834504	810783	721468	974961	687652	650901	700911	891252	883208	898732	984425	822962	990266	1.04768e+06	763419	823574	811404	764132	754718
277.0925_62.57	277.092	62.57	Nicotinamide n-oxide [(2M+H)]+ (C12 H13 N4 O4)	0.774674	0.0262582	0	T48	0.949248	3.36947e-06	1	T12	0.905604	4.66136e-05	1	T12	235266	298019	272228	337638	613701	374790	1.09728e+06	799000	1.00597e+06	1.29944e+06	1.02e+06	1.077e+06	1.51034e+06	1.14153e+06	1.32534e+06	328138	446313	562012	518618	252060	262389	321029	497326	543307	663491	800822	730113	1.07236e+06	842754	814333	357805	304616	381614	657436
181.0604_312.71	181.06	312.71	Nicotinurate isomère	0.534634	0.163421	0	T48	-0.141842	0.982225	0	NA	0.272772	0.4347	0	NA	782625	895083	955504	627841	820886	676454	902112	833544	978501	747298	633795	798765	892833	751359	831128	732260	717211	741557	814864	696031	645444	694522	788464	869605	983722	843624	846428	843325	930946	718165	805443	795876	752614	799000
179.0447_313.22	179.045	313.22	Nicotinuric acid isomère (M-H)-	0.294594	0.967239	0	NA	0.425525	0.266915	0	NA	0.0545545	1	0	NA	920645	764023	872405	821930	847592	744223	888424	793346	866863	788556	851458	946802	991532	867148	965445	648237	764541	753180	738882	630118	733034	804332	679249	595336	923762	714637	817022	797763	638610	855810	738291	650319	730017	673778
300.2165_472.45	300.216	472.45	Nonenoylcarnitine 2 [(M+H)]+ (C16 H30 N O4)	0.621921	0.11166	0	T48	-0.349149	0.982225	0	T48	0.436436	0.193606	0	NA	856245	928782	1.05093e+06	711127	875750	678836	850483	994912	1.00171e+06	845322	636651	785781	889722	768930	829997	695448	726332	700254	896449	673545	581767	693671	773685	914832	943871	903659	785473	866407	978357	781547	809950	789514	709515	678041
300.2169_458.05	300.217	458.05	Nonenoylcarnitine [(M+H)]+ (C16 H30 N O4)	0.567367	0.13787	0	NA	-0.141842	0.982225	0	NA	0.381881	0.265716	0	NA	784280	925846	975224	653975	866851	666277	947268	928311	969129	806050	620976	789700	877130	829450	799000	770366	714837	730691	781587	651989	645853	644861	810706	889824	884388	870128	767605	931976	954501	750424	805057	779490	739825	749425
288.2165_473.33	288.216	473.33	Octanoylcarnitine isomère1 (M+H)+	0.578277	0.129078	0	T48	-0.218218	0.982225	0	NA	0.109109	0.781509	0	NA	813271	868094	983425	699491	855494	646945	862941	1.0378e+06	917316	830989	637771	764719	911893	723773	776122	733318	764621	695262	804545	535967	568221	630464	802242	874910	865522	784009	888302	825513	951521	744205	752450	724413	813783	669013
288.2167_446.75	288.217	446.75	Octanoylcarnitine isomère2 (M+H)+	0.512812	0.167592	0	T48	-0.0763763	0.982225	0	NA	0.469168	0.170003	0	NA	771980	819214	947245	625905	880922	648816	801934	859148	922660	802016	664526	774466	923925	738497	781814	750403	752513	790432	846783	681677	603232	631678	760181	860593	914949	880548	810472	897841	915054	711939	835164	726307	765529	737914
319.1372_484.35	319.137	484.35	Octanoylglucuronide [(M-H)]- )C14 H23 O8)	-0.130931	0.967239	0	NA	-0.763763	0.00912143	1	T48	-0.916515	3.37545e-05	1	T12	864898	772293	873572	794714	777702	821935	897881	797228	811412	736497	720908	727853	652173	672661	661493	716747	757202	841455	863771	784388	837508	746483	749334	768532	832853	782377	772325	774022	725858	781878	767756	796245	908656	764265
155.0106_59.82	155.011	59.82	orotic acid [(M-H)]- )C5 H3 N2 O4)	0.458258	0.790721	0	NA	0.665565	0.0335649	0	T24	0.807406	0.00176082	1	T24	538890	507436	539841	522111	557511	686290	560567	575061	611530	645864	562610	545170	622198	685712	630065	712367	825801	786254	964536	635135	757547	846189	857557	712547	839454	776035	885617	938432	900178	793081	782009	907845	765316	853042
151.0392_423.78	151.039	423.78	p-Anisic acid [(M-H)]- )C8 H7 O3)	0.0654654	0.967239	0	NA	0.218218	0.577992	0	NA	0.109109	0.938878	0	NA	913586	907301	1.02804e+06	879302	778645	915185	965915	1.00241e+06	860966	1.01472e+06	835173	861043	948887	1.02583e+06	1.01877e+06	847218	725006	825438	805655	876799	920653	814141	843344	781422	990220	808919	733584	910383	882828	672620	695180	864880	955831	723037
218.1018_279.41	218.102	279.41	pantothenic acid [(M-H)]- )C9 H16 N O5)	-0.0436436	0.967239	0	NA	0.0872872	0.849241	0	NA	-0.0109109	1	0	NA	822389	809024	863551	852874	742047	996242	839978	845229	828474	784383	813045	817139	859357	829969	869702	686038	816903	886123	768566	746255	843129	912205	783567	738807	834950	774419	0	848757	742745	796645	742787	796965	936079	823494
220.118_278.95	220.118	278.95	pantothenic acid [(M+H)]+ (C9 H18 N O5)	0.501901	0.167592	0	NA	-0.174574	0.982225	0	T48	0.501901	0.131495	0	T72	807624	825470	1.00573e+06	634760	809941	625718	966136	1.13435e+06	997831	769146	606028	764584	827879	809932	778822	799000	739800	753789	797587	645123	630223	632814	833318	882335	892928	886006	776460	894229	1.00374e+06	730301	788179	765823	759163	715462
185.0212_55.3	185.021	55.3	Pentose [(M+Cl)]- )C5 H10 Cl O5)	-0.185485	0.967239	0	NA	0.0654654	0.885325	0	NA	0.567367	0.110422	0	T24	404912	418292	421260	384362	411584	462819	417775	440333	424188	412578	395928	402579	430712	412875	421354	776189	863843	861464	798106	782685	835771	855298	853704	756055	807172	771543	823798	836062	824820	784427	746384	854960	795273	772584
263.1015_345.2	263.101	345.2	Phenylacetylglutamine [(M-H)]- )C13 H15 N2 O4)	-0.12002	0.967239	0	T48	-0.425525	0.266915	0	NA	0.141842	0.938878	0	NA	834996	828774	742757	911432	764353	798659	771566	801730	723933	827815	751300	742107	715083	769908	795389	827552	886528	819463	845038	762232	804595	759643	823090	647809	771560	810566	815786	876517	828558	785654	735870	805839	806950	861656
265.118_344.73	265.118	344.73	Phenylacetylglutamine [(M+H)]+ (C13 H17 N2 O4)	0.578277	0.129078	0	T72	-0.0327327	0.982225	0	NA	0.37097	0.275649	0	NA	745276	898427	828607	557278	861120	680682	920410	886795	888236	778570	665362	782249	912971	759307	740603	799000	767898	743829	757544	639591	650643	647582	827720	891833	913449	866980	774961	869314	826721	804586	848979	732348	811796	753994
166.0857_257.54	166.086	257.54	phenylalanine [M+H]+ (C9 H12 O2 N )	0.469168	0.192298	0	NA	0.109109	0.982225	0	NA	-0.861961	0.000362486	1	T24	768888	864703	986343	633534	811610	649879	960197	959763	960009	811748	669467	809334	964957	819189	843659	882806	799000	791745	815833	710405	666925	702231	853316	938805	987455	949263	858110	931712	922403	791835	846898	789884	789864	754116
165.0548_388.56	165.055	388.56	phenyllactic acid [(M-H)]- )C9 H9 O3)	0.218218	0.967239	0	NA	0.272772	0.487958	0	NA	0.469168	0.244418	0	NA	754297	906870	969162	861483	786927	946546	937097	904602	775980	860902	818575	987284	997325	847635	969858	638141	731557	893578	734279	697881	849441	750054	751217	583223	812681	796423	693414	777234	789304	757973	654244	718113	919106	805848
172.9905_321.07	172.99	321.07	Phenylsulfate/Phenolsulfonic acid [(M-H)]- )C6 H5 O4 S)	0.152753	0.967239	0	NA	0.73103	0.0157977	0	T72	0.0109109	1	0	NA	762181	784696	733308	792345	731359	830565	841367	771034	787437	768955	838728	814069	848095	872156	915187	658836	738487	854164	779110	732904	794842	803335	736832	699450	801100	837072	720941	800193	739593	776741	735710	718763	860889	806843
130.0858_55.7	130.086	55.7	pipecolic acid [(M+H)]+ (C6 H12 N O2)	0.523723	0.166096	0	NA	-0.229129	0.982225	0	T12	0.676475	0.024951	0	T72	888823	884670	946214	597995	823528	677820	919426	928642	908095	774211	640487	747607	893906	780898	798469	795935	742192	728762	819139	624335	651309	677221	906456	818532	853135	844288	756700	877795	827914	776298	765688	821276	745223	738406
225.0861_277.94	225.086	277.94	Porphobilinogen [(M-H)]- )C10 H13 N2 O4)	-0.0654654	0.967239	0	NA	0.141842	0.720152	0	NA	-0.0545545	1	0	NA	820184	824518	846242	822881	699987	928656	857469	863252	779209	778509	800619	855130	885212	833822	834042	696126	772636	867352	790052	675959	785515	969597	766817	774847	831323	797836	53546.4	788390	729842	751960	811250	769983	899263	812379
227.1023_277.24	227.102	277.24	Porphobilinogen [(M+H)]+ (C10 H15 N2 O4)	0.37097	0.284638	0	NA	0.098198	0.982225	0	T24	0.218218	0.53355	0	NA	815842	848095	885359	585281	774454	591237	1.04455e+06	1.12186e+06	1.07796e+06	796724	649101	799219	853316	877177	834596	652935	862459	680276	899056	611656	526879	562344	787545	824010	954030	873707	791970	733559	1.06008e+06	743606	895536	843327	675493	704265
188.9851_296.18	188.985	296.18	Pyrocatechol sulfate/Quinol sulfate/Sulfocatechol (M-H)-	-0.163663	0.967239	0	NA	0.37097	0.344176	0	NA	0.0109109	1	0	NA	908460	812868	840045	858186	826502	978502	944146	855495	868847	858592	850115	875527	919699	865938	917662	719684	835063	844570	821964	746425	836729	804038	777820	786546	778171	821219	822995	827620	756647	797847	750458	821814	923240	860907
154.0138_310.05	154.014	310.05	Pyrroledicarboxylic acid [(M-H)]- )C6 H4 N O4)	-0.0327327	0.967827	0	NA	0.294594	0.461961	0	NA	0.185485	0.897829	0	NA	777189	796795	824157	709083	723868	955671	811370	801609	814812	785993	877920	866356	866861	736866	862513	660674	754957	850241	761400	739811	807465	812251	769354	739338	813311	779460	781256	799341	717151	708986	746004	779682	854537	806332
87.0085_60.34	87.0085	60.34	pyruvic acid [(M-H)]- )C3 H3 O3)	-0.97107	1.17914e-07	1	T24	-0.981981	1.85937e-09	1	T12	-0.883782	0.000133611	1	T12	788208	850642	804703	605107	615117	644309	528223	543479	526191	270624	315834	356199	183978	197607	220311	669759	723046	723937	649609	637993	687106	629821	551835	530711	455462	460752	415669	383403	363077	364367	769188	805846	808789	462912
191.0548_54.3	191.055	54.3	quinic acid [(M-H)]- )C7 H11 O6)	-0.12002	0.967239	0	NA	0.545545	0.120251	0	NA	0.523723	0.166221	0	T48	497499	505152	598936	484005	552643	554938	578438	543162	577572	537779	583677	534464	614626	590788	603962	800770	804938	876666	830604	779080	851448	825843	844089	783405	853737	769413	817318	806968	802153	823351	767539	796970	844175	794998
377.1452_342.01	377.145	342.01	riboflavin b2 [M+H]+ (C17 H21 O6 N4 )	0.763763	0.0277603	0	T48	-0.807406	0.00458026	1	T48	0.109109	0.781509	0	NA	839714	930525	905134	599222	851987	673963	838879	868553	781484	611364	488244	621520	498077	478594	505976	702460	775150	799000	822487	777511	633778	685309	853071	836026	944691	987208	874498	985422	1.00714e+06	825386	844988	769409	692695	758124
137.0235_441.76	137.024	441.76	salicylic acid [(M-H)]- )C7 H5 O3)	-0.229129	0.967239	0	NA	0.512812	0.151834	0	T72	-0.687386	0.0248894	0	T48	977234	1.04172e+06	1.02733e+06	926987	877576	1.23202e+06	1.11725e+06	1.23944e+06	860626	1.15992e+06	905849	1.04464e+06	1.20649e+06	1.26707e+06	1.30376e+06	631214	822574	1.12543e+06	864000	736784	817023	824646	771858	588215	803786	732587	486866	838199	761060	740052	538406	761997	1.03305e+06	821416
129.1381_48.57	129.138	48.57	spermidine [(M+H)-(NH3)]+ (C7 H17 N2 )	-0.0545545	0.864047	0	NA	-0.523723	0.52384	0	T12	0.632832	0.0428103	0	T48	815260	863234	974312	750259	683385	726866	791329	843391	993224	756206	683609	643215	715899	574022	768422	877356	799000	841444	701545	854823	682046	748388	690542	898231	735054	819850	772366	844732	849112	735529	778434	812454	783078	711934
310.1125_282.57	310.113	282.57	spi026_dimethylguanosine [(M-H)]- (C12 H16 N5 O5)	-0.447347	0.812978	0	NA	0.0654654	0.885325	0	NA	-0.829228	0.00100267	1	T12	840267	767066	854843	827686	739047	919929	860248	825915	788805	747980	807213	874607	829994	906036	818251	768009	846295	875460	832793	695967	847407	839897	746280	799169	756810	824449	762480	796071	706938	797869	821699	842535	861653	731136
144.1016_57.04	144.102	57.04	Stachydrine [(M+H)]+ (C7 H14 N O2)	0.632832	0.11166	0	T48	-0.229129	0.982225	0	T48	0.545545	0.102862	0	T72	741326	782214	785120	480702	741622	598103	770805	803484	790873	701054	592315	656101	772937	682514	712906	799000	840898	798854	860181	643010	629420	663587	944376	898448	904934	948009	919364	942223	983132	809685	867458	852377	836670	787797
382.098_283.35	382.098	283.35	Succinyladenosine [(M-H)]- )C14 H16 N5 O8)	-0.305505	0.967239	0	NA	0.447347	0.243893	0	T72	-0.676475	0.0289894	0	T48	801394	830465	843333	788326	711968	978591	929451	830917	864978	800948	945425	832250	890609	956476	880522	728901	857429	925881	817006	732977	885439	911323	693994	797524	780775	853517	820086	815930	671309	816411	800193	833819	888472	763297
384.1145_283.15	384.115	283.15	Succinyladenosine [(M+H)]+ (C14 H18 N5 O8)	0.272772	0.423458	0	NA	-0.109109	0.982225	0	T48	-0.0436436	0.895046	0	NA	848899	804635	962287	575373	865162	663719	882561	1.08884e+06	1.00191e+06	799000	587563	710791	914202	748881	820361	872091	748340	783257	956019	686096	561899	619781	832206	833533	848265	871290	790496	953728	900766	703941	792912	815123	746252	689186
124.0068_50.26	124.007	50.26	taurine [M-H]- )C2 H6 O3 N S )	-0.0545545	0.967239	0	NA	-0.338238	0.395252	0	NA	0.349149	0.532108	0	NA	516820	390932	451469	476208	459999	474835	512451	450756	468718	540005	425780	411861	450622	397199	419104	851532	997995	794107	814320	762200	724920	631555	836016	667107	878108	634618	792469	684804	962543	883119	580100	740345	801294	871122
148.0033_51	148.003	51	taurine [M+Na]+ (C2 H7 O3 N Na S )	0.425525	0.223168	0	T72	-0.381881	0.982225	0	T48	0.207307	0.549447	0	NA	819193	801290	712080	577055	904087	525588	873609	857844	773227	639712	625525	572201	707811	505267	748867	812041	802813	826122	773545	715136	655804	675608	882806	1.08264e+06	841050	798403	710061	1.021e+06	928475	895955	708636	1.11299e+06	911272	757884
463.2283_497.4	463.228	497.4	Testosterone glucuronide isomère (M-H)-	0.261861	0.967239	0	NA	0.0763763	0.86744	0	NA	-0.163663	0.938878	0	T12	827814	721157	934613	810716	794301	796408	871679	796021	866702	758970	852372	901628	872244	812981	767241	678171	707611	784349	810231	725546	749904	804080	701981	723762	777055	888985	771348	828584	697141	768696	785687	757906	890640	699750
465.2482_450.5	465.248	450.5	Testosterone glucuronide isomère	0.480079	0.185752	0	NA	-0.250951	0.982225	0	NA	0.218218	0.53355	0	NA	786124	1.06535e+06	1.38786e+06	612869	1.13029e+06	375210	733181	860320	789795	738660	376762	1.01826e+06	548478	569824	1.52314e+06	1.34207e+06	650234	658416	858961	484761	675555	691511	859420	586708	1.24944e+06	824724	1.0603e+06	1.07799e+06	1.00536e+06	1.08985e+06	524119	966076	1.08096e+06	774110
463.229_473.74	463.229	473.74	Testosterone glucuronide (M-H)-	0.218218	0.967239	0	NA	0.0545545	0.895471	0	NA	0.218218	0.876019	0	NA	801375	866845	816232	772982	753009	864497	817881	865644	1.06168e+06	812806	916276	1.01086e+06	772131	971972	728464	724156	573035	811444	672509	555417	794997	821301	585918	685901	841385	679760	808733	828087	571899	737546	710921	639836	838065	726265
465.2482_473.79	465.248	473.79	Testosterone glucuronide [(M+H)]+ (C25 H37 O8)	0.447347	0.209917	0	T72	-0.49099	0.680567	0	T48	0.458258	0.1705	0	NA	807837	990644	915649	703414	897876	798276	857164	957579	869340	799000	532303	772643	881186	604250	783288	782542	703454	559625	813394	561330	637759	510816	1.00358e+06	893385	778665	858728	591812	843145	807887	959733	875159	700039	443650	532215
367.1549_517.17	367.155	517.17	Testosterone sulfate [(M-H)]- )C19 H27 O5 S)	0.0327327	0.967827	0	NA	-0.283683	0.486596	0	NA	-0.12002	0.938878	0	NA	799500	767720	902937	816480	857062	914783	918543	834187	825769	768817	777607	743153	778534	794623	841070	708154	825836	881559	844099	668254	794473	746595	700323	718646	813704	796786	755185	827196	763272	804110	712938	808805	871842	807712
182.0812_374.29	182.081	374.29	Tetrahydrohippuric acid [(M-H)]- )C9 H12 N O3)	0.261861	0.967239	0	NA	0.61101	0.0626007	0	T72	-0.327327	0.579726	0	NA	818903	776378	879591	799670	756935	730220	969335	801952	810835	809920	916207	930991	893555	880598	981118	674609	843743	775630	826697	705829	886299	782333	781579	784457	838555	851185	797995	819782	792367	803357	810007	794609	951322	798104
184.0958_373.9	184.096	373.9	Tetrahydrohippuric acid [(M+H)]+ (C9 H14 N O3)	0.458258	0.202469	0	NA	0.0545545	0.982225	0	NA	0.305505	0.382003	0	NA	825600	792128	925038	645922	854007	620156	882179	923773	950789	866308	596145	748187	966551	762529	831452	721128	786204	825750	788749	748124	588231	720752	863812	841423	906817	817806	783797	921426	905753	761153	799000	795366	743843	782522
181.071_282.05	181.071	282.05	Theobromine [(M+H)]+ (C7 H9 N4 O2)	0.109109	0.76452	0	NA	0.0109109	0.982225	0	NA	0.338238	0.325236	0	NA	799000	850672	912274	619726	826245	578111	886416	1.09483e+06	976135	763068	587080	745804	928192	780113	871403	767841	755794	873127	913960	754697	556312	655052	813596	778366	831523	819346	764811	820577	855068	712845	709116	803037	782507	729410
181.072_302.36	181.072	302.36	Theophylline [(M+H)]+ (C7 H9 N4 O2)	0.447347	0.209917	0	NA	-0.0327327	0.982225	0	NA	0.229129	0.513395	0	NA	791325	853995	915662	614006	828695	694606	801300	879308	880808	794011	647389	764892	872758	801597	834764	760216	795226	784385	801535	673289	670704	648253	799000	846850	855754	844022	788696	844815	876747	735292	806201	762815	734331	799492
117.0186_118.54	117.019	118.54	Threonolactone [(M-H)]- )C4 H5 O4)	0.829228	0.00189393	1	T12	0.97107	2.94784e-08	1	T12	0.905604	5.47556e-05	1	T12	1.07013e+06	1.24537e+06	1.41316e+06	2.44164e+06	2.13344e+06	3.0283e+06	4.3474e+06	4.22689e+06	4.36493e+06	4.70296e+06	6.29137e+06	6.72804e+06	6.38734e+06	7.19229e+06	7.65917e+06	720832	823088	939743	1.08533e+06	1.0713e+06	1.33726e+06	2.02769e+06	1.38961e+06	1.08275e+06	2.15406e+06	2.05578e+06	1.29367e+06	1.85213e+06	2.42517e+06	1.83182e+06	612137	714503	962627	1.75953e+06
243.0971_58.87	243.097	58.87	Thymidine (M+H)+	-0.0545545	0.864047	0	NA	-0.294594	0.982225	0	T12	0.447347	0.17843	0	NA	873322	821796	839313	394646	662245	780000	924166	717961	673823	814620	671665	659940	743145	735244	750695	985732	799000	951081	1.04932e+06	490693	624131	807482	834973	698769	577831	1.26954e+06	820362	919127	823032	722801	927398	800226	688620	535609
244.1545_326.72	244.155	326.72	Tiglylcarnitine/2-ethylacrylylcarnitine [(M+H)]+ (C12 H22 N O4)	0.316416	0.356931	0	T48	-0.098198	0.982225	0	T48	0.305505	0.382003	0	NA	857724	848065	838603	624213	889221	693581	813712	799000	849471	717699	570353	800460	947991	848511	750447	643577	745316	741941	891588	630088	547037	624023	831278	827422	837425	830086	835702	801630	819609	729676	776989	754471	703139	853012
156.0658_305.86	156.066	305.86	Tiglylglycine/3-methylcrotonylglycine [(M-H)]- )C7 H10 N O3)	-0.130931	0.967239	0	NA	0.687386	0.0271521	0	T72	0.229129	0.855969	0	NA	889087	829780	870601	822654	835653	899293	944059	919931	870597	883096	894933	891462	951713	967200	936225	710108	801020	849468	813855	778125	807925	834570	787360	723874	899217	915699	761717	778488	711640	777184	793786	746495	917629	763799
158.0807_305.34	158.081	305.34	Tiglylglycine/3-methylcrotonylglycine [(M+H)]+ (C7 H12 N O3)	0.556456	0.147286	0	T72	0.0654654	0.982225	0	NA	0.36006	0.291748	0	T48	739395	861548	856512	733099	884603	678026	835996	817947	967436	770779	597602	802012	960152	847570	840103	706781	757951	763694	799000	760468	674080	728762	806922	804801	852050	787594	690873	822970	923981	793182	745878	791496	761614	708468
172.0162_54.31	172.016	54.31	trigonelline [(M+Cl)]- )C7 H7 Cl N O2)	-0.250951	0.967239	0	NA	-0.218218	0.577992	0	NA	0.632832	0.0522471	0	T72	571835	571499	604256	515867	552633	599479	561383	581257	661041	547948	558321	578416	535337	589790	566730	774018	798616	904626	757021	686525	843596	814654	824265	790691	753148	729855	903457	781586	791113	749935	808706	786408	775693	761405
138.0544_54.35	138.054	54.35	trigonelline [(M+H)]+ (C7 H8 N O2)	0.621921	0.11166	0	T48	-0.196396	0.982225	0	T48	0.643743	0.0371984	0	T72	768565	800741	787777	562978	769298	597695	767669	789817	810973	726197	577553	689877	808896	670966	717076	799000	782485	706518	814200	679247	659491	667115	925633	887665	922992	927086	804380	891674	931868	801480	803636	830750	793851	722006
76.0753_53.43	76.0753	53.43	trimethylamine oxide [(M+H)]+ (C3 H10 N O)	0.392792	0.259052	0	T48	-0.229129	0.982225	0	T12	-0.916515	2.63408e-05	1	T48	639351	726617	678962	467484	637602	507283	654119	690635	721147	638802	468393	562104	681619	594449	566326	1.02454e+06	1.04321e+06	976766	1.12518e+06	866922	799000	801242	1.1353e+06	1.08385e+06	1.13002e+06	1.22472e+06	1.0676e+06	1.07643e+06	1.13406e+06	939555	993092	1.09503e+06	927924	921297
161.107_334.71	161.107	334.71	tryptamine [(M+H)]+ (C10 H13 N2)	0.196396	0.574243	0	NA	0	1	0	NA	-0.0436436	0.895046	0	NA	804693	809806	1.06772e+06	612295	829126	726970	891891	939249	917911	672212	727325	1.00342e+06	876930	751572	841707	733860	782893	876923	748529	623569	608753	531016	706356	810063	789636	785985	629550	843086	1.09157e+06	654242	907814	924668	816151	465253
170.0443_268.29	170.044	268.29	UK170	0.458258	0.202469	0	T48	0.0763763	0.982225	0	T24	0.600099	0.0633008	0	T72	756000	848469	890018	654920	777518	647409	897904	944139	910215	792005	638806	723557	896027	816822	810005	733538	785184	739930	823169	748063	657238	674361	845684	824808	810412	831009	799000	837873	966970	721634	743589	796623	751566	721151
307.2007_478.91	307.201	478.91	UK307	-0.392792	0.259052	0	NA	-0.916515	4.74133e-05	1	T12	-0.621921	0.0490102	0	T12	1.06882e+06	1.19437e+06	1.27598e+06	643137	865962	688064	799000	786257	829226	399350	282884	375937	261210	228310	220726	1.07095e+06	987812	847692	915333	813604	693580	699380	951907	949002	922169	931893	767851	868288	800772	669027	1.04405e+06	990054	937762	743989
334.0917_376.29	334.092	376.29	UK334	0.61101	0.11166	0	T72	0.949248	3.36947e-06	1	T24	0.916515	2.63408e-05	1	T24	137919	311248	197052	252391	377543	365467	753475	643661	755769	1.78811e+06	837635	1.80114e+06	1.63975e+06	2.07536e+06	2.14713e+06	765032	799000	474516	514571	622062	700178	666420	842553	373582	870305	722470	760154	922184	1.12106e+06	1.21737e+06	340350	692247	634161	623194
349.0886_406.32	349.089	406.32	UK349	0.283683	0.404703	0	NA	-0.261861	0.982225	0	NA	-0.501901	0.131495	0	T72	1.26092e+06	698195	887556	387886	1.26344e+06	823170	1.10912e+06	1.16054e+06	1.32412e+06	875573	549503	592708	726394	762679	865687	1.05068e+06	790015	706902	826645	635581	424368	560253	523689	944058	759419	940853	635625	916195	1.25483e+06	896740	738987	832429	702931	950567
352.1017_421.98	352.102	421.98	UK352	-0.512812	0.167592	0	T48	-0.961017	1.87201e-06	1	T12	-0.722222	0.0131974	0	T12	3.7568e+06	2.73037e+06	4.06275e+06	1.9318e+06	1.89072e+06	1.38287e+06	480413	1.47148e+06	1.5674e+06	258262	268389	268469	0	250727	0	1.06888e+06	1.68454e+06	1.73856e+06	1.36658e+06	1.29379e+06	720033	1.09048e+06	2.56688e+06	1.79786e+06	354482	799000	574367	970303	1.15117e+06	0	1.98018e+06	1.56366e+06	1.85215e+06	275344
381.1171_370.77	381.117	370.77	UK381	0.501901	0.167592	0	NA	-0.207307	0.982225	0	NA	-0.807406	0.0021696	1	T48	805695	887311	1.0114e+06	693711	874927	662012	799000	931021	1.06397e+06	751476	569948	828901	965920	775934	794117	773082	834894	802926	847218	663415	680827	706949	824826	888068	998254	973655	761585	907897	1.03119e+06	819652	832619	872668	754882	748499
443.1531_516.04	443.153	516.04	UK443	-0.305505	0.967239	0	NA	-0.796495	0.00408203	1	T48	-0.829228	0.00100267	1	T72	820936	799841	861890	782872	805827	822960	873262	741329	808784	646132	672115	702268	642139	665553	643090	771271	814419	891518	830415	752102	841861	772337	757610	751716	740741	789911	706831	792194	774818	787067	719931	808312	852084	755744
445.1703_516.54	445.17	516.54	UK445	0.12002	0.738542	0	NA	-0.752852	0.0180874	0	T48	-0.752852	0.00723496	1	T12	905317	1.10497e+06	1.08842e+06	778035	1.00963e+06	748361	927200	1.01055e+06	1.00244e+06	653196	559847	622994	693986	608443	707499	1.0352e+06	811589	869589	863291	801126	751086	717770	1.00753e+06	1.11814e+06	1.08561e+06	1.02624e+06	797377	986995	1.10017e+06	743098	943033	873598	922125	698640
491.2228_535.32	491.223	535.32	UK491	-0.85105	0.00105846	1	T24	-0.981981	1.85937e-09	1	T12	-0.927426	2.09268e-05	1	T12	872049	889529	914555	631630	680202	812413	535011	520322	513586	254618	368299	347576	228768	244331	240948	699498	729305	895257	847446	569146	698861	575307	492571	586678	567594	563937	577624	506493	404380	470866	657356	652551	728914	517331
595.3503_444.63	595.35	444.63	UK595	-0.163663	0.645507	0	NA	-0.818317	0.00458026	1	T12	-0.916515	2.63408e-05	1	T12	1.21341e+06	1.09778e+06	1.11406e+06	750580	971414	714593	899781	1.01155e+06	718628	335678	428474	490200	671222	687457	608979	1.0951e+06	973493	978500	1.32337e+06	932224	845038	917556	916719	1.20355e+06	1.34483e+06	799000	1.03999e+06	927201	1.09954e+06	788910	1.11725e+06	844263	862753	742708
687.2823_475.16	687.282	475.16	UK687	0	1	0	NA	-0.698297	0.025705	0	T72	-0.861961	0.000309673	1	T48	841066	716877	969462	760604	889714	749124	877871	646520	778830	609597	726520	768325	524068	560196	561946	696642	730410	655708	811547	598098	911275	700876	632547	633564	751149	668888	599942	851716	576295	871848	596370	838594	983292	677425
328.2475_534.71	328.248	534.71	Undecenoylcarnitine/Dimethylnonenoylcarnitine [(M+H)]+ (C18 H34 N O4)	0.447347	0.209917	0	T48	-0.196396	0.982225	0	T12	0.392792	0.247539	0	NA	904497	938359	1.0618e+06	679199	787424	762618	973709	931356	1.06093e+06	724802	607717	815804	944137	814148	901753	752702	758506	738992	799000	697562	577502	685146	833349	851190	891375	876637	777143	835102	922027	632667	754329	786663	651367	720220
121.0715_53.9	121.072	53.9	urea [(2M+H)]+ (C2 H9 N4 O2)	0.36006	0.294787	0	NA	-0.130931	0.982225	0	NA	0.12002	0.760754	0	NA	982738	651557	867997	399508	934685	515114	748282	877278	1.04914e+06	872824	559670	655416	641996	799000	816220	614981	939199	857595	1.04609e+06	438108	381413	432316	641616	789397	897183	1.03484e+06	969427	1.01133e+06	993468	761122	882176	567537	901943	623943
335.0477_62.47	335.048	62.47	uric acid [(2M-H)]- )C10 H7 N8 O6)	0.098198	0.967239	0	NA	0.174574	0.649577	0	NA	0.12002	0.938878	0	NA	946317	738975	818481	1.02192e+06	680139	825976	951058	808735	823862	833634	903833	874326	782686	926555	922981	905867	891238	604615	871483	803511	816729	828390	908036	705412	766270	832859	761540	923480	908021	747447	890528	959904	811863	824857
337.0632_62.64	337.063	62.64	uric acid [(2M+H)]+ (C10 H9 N8 O6)	-0.130931	0.723281	0	T12	-0.0218218	0.982225	0	NA	0.392792	0.247539	0	T72	681817	820255	776046	624847	797753	584812	1.05547e+06	822737	963587	667856	728021	668015	906765	690895	644222	960285	862214	870392	819847	725856	585586	544670	852630	873716	722118	881719	738556	773019	1.05104e+06	679049	873269	837456	790503	799000
118.0857_58.15	118.086	58.15	valine [M+H]+ (C5 H12 O2 N)	0.381881	0.268669	0	NA	0.130931	0.982225	0	NA	-0.916515	2.63408e-05	1	T24	781398	866895	807622	494817	857927	558306	979881	793548	1.06238e+06	870432	640798	799000	972084	789377	797680	838093	914223	849905	936684	593473	537015	531172	953527	947451	913642	921043	858828	1.02094e+06	958924	749417	851665	897326	847847	712534
283.0658_253.47	283.066	253.47	xanthosine [(M-H)]- )C10 H11 N4 O6)	-0.185485	0.967239	0	NA	0.425525	0.266915	0	NA	0.0218218	1	0	NA	781028	755158	884755	789646	681928	859206	902484	881596	526502	819212	989800	957813	653790	1.03711e+06	1.05539e+06	608870	737609	781416	799091	706455	956010	885953	744895	751840	955126	597673	0	729207	768398	678752	824114	730257	988825	729221
285.0827_253.6	285.083	253.6	xanthosine [(M+H)]+ (C10 H13 N4 O6)	0.654654	0.111036	0	T48	-0.12002	0.982225	0	T12	0.36006	0.291748	0	NA	911417	842723	911246	573439	808971	595315	949983	932884	870754	735163	574119	787928	943888	797246	794673	693053	707250	799000	759566	592866	560840	644508	846869	868721	916022	883188	851598	870041	878297	764244	815866	775358	824122	719322
206.0448_307.7	206.045	307.7	Xanthurenic acid [(M+H)]+ (C10 H8 N O4)	0.545545	0.152824	0	T72	-0.294594	0.982225	0	T48	0.567367	0.0861689	0	NA	841821	814036	908857	629244	917629	655226	797472	849328	903185	711724	616864	812639	867543	768883	784447	674498	740587	727228	815006	647151	634875	600553	957771	696209	839167	834273	723552	891760	979899	768837	730024	813109	681049	763000
[truncated: 11 more columns]
