# Supplementary material for: Impact of collection conditions on the metabolite content of human urine samples as analyzed by liquid chromatography coupled to mass spectrometry and nuclear magnetic resonance spectroscopy
Source: Metabolomics. 2014 Dec 23;11(5):1095–105. doi: 10.1007/s11306-014-0764-5 (PMC4559108; doi:10.1007/s11306-014-0764-5)
Supplement: Supplementary file 6 — Supplementary material 6 (ZIP 97 kb) [file 11306_2014_764_MOESM6_ESM.zip]

Archive with 19 entries (19 files):
- 2-hydroxy-3-Methylbutyric_acid.pdf
- 3-methyl-2-Oxovaleric_acid.pdf
- Aniline_isomer.pdf
- Ascorbic_acid.pdf
- Cholic_acid.pdf
- Creatine.pdf
- Dimethylguanosine.pdf
- Glutamine.pdf
- Hydroxyretinoic_acid_glucuronide_isomer.pdf
- Ketoretinoic_acid_glucuronide_isomer.pdf
- Methylguanosine.pdf
- Methylinosine.pdf
- N-Acetylcytidine.pdf
- Orotic_acid.pdf
- Threonolactone.pdf
- Trimethylamine_oxide.pdf
- Urobilin.pdf
- Urobilinogen.pdf
- Valine.pdf
